# Supplementary material for: Analysis of Gene Regulatory Networks of Maize in Response to Nitrogen
Source: Genes (Basel). 2018 Mar 8;9(3):151. doi: 10.3390/genes9030151 (PMC5867872; doi:10.3390/genes9030151)
Supplement: Supplementary file 1 [file genes-09-00151-s001.zip]

Archive with 5 entries (5 files):
- FigureS1.tif
- FigureS2.tif
- FigureS3.tif
- FigureS4.tif
- Supplemental Tables.xlsx
