# Supplementary material for: Analysis of Gene Regulatory Networks of Maize in Response to Nitrogen
Source: Genes (Basel). 2018 Mar 8;9(3):151. doi: 10.3390/genes9030151 (PMC5867872; doi:10.3390/genes9030151)
Supplement: Supplementary file 1 [file genes-09-00151-s001.zip › Supplemental Tables.xlsx]

## Sheet: S1
Table S1 Common differential expression transcripts compared limiting versus high nitrogen treatment via crossing chips comparison.
MaizeGDB gene	Affy ID	Agi ID	Log2FC(Affy)	Log2FC(Agi)	Log2FC	Regulation(L vs S)	Gene Description	Function categories	Marks
AC203220.3	A1ZM050283_at	P_OptiV1S21984	-3.73245	-2.55768	-3.14506	down	Anthranilate phosphoribosyltransferase	amino acid and nitrogen
GRMZM2G013430	A1ZM004539_at	P_OptiV1S25370	-2.2708	-2.83782	-2.55431	down	serine acetyltransferase	amino acid and nitrogen
GRMZM2G096407	A1ZM054569_at	P_OptiV1C15266	-1.91563	-1.8048	-1.86021	down	amino acid permease	amino acid and nitrogen
GRMZM2G050570	A1ZM055636_at	P_OptiV1S26810	-1.80274	-1.46201	-1.63237	down	threonine synthase	amino acid and nitrogen
GRMZM2G161566	A1ZM000741_x_at	P_OptiV1C13371	-1.82474	-1.03354	-1.42914	down	shikimate chloroplastic-like	amino acid and nitrogen
GRMZM2G526727	A1ZM055955_at	P_OptiV1C13366	-3.38706	-5.38807	-4.38756	down	Arginine decarboxylase	amino acid and nitrogen
GRMZM2G078633	A1ZM058393_at	P_OptiV1C00703	-5.09	-2.98	-4.035	down	asparagine synthase	amino acid and nitrogen
GRMZM2G034152	A1ZM002030_at	P_OptiV1C12709	-4.28161	-2.03746	-3.15954	down	polyamine oxidase-like	amino acid and nitrogen
GRMZM2G087507	A1ZM056359_at	P_OptiV1C01116	2.10351	3.205	2.65426	up	probable nad h-dependent oxidoreductase 1-like	carbon and sugar
GRMZM2G337706	A1ZM070332_at	P_OptiV1S28023	-4.78045	-1.50753	-3.14399	down	glutaredoxin family protein	carbon and sugar
GRMZM2G106213	A1ZM041999_s_at	P_OptiV1C13983	-2.91435	-1.47368	-2.19402	down	ADP-glucose pyrophosphorylase	carbon and sugar
GRMZM2G152908	A1ZM046391_s_at	P_OptiV1C11770	-1.72627	-2.57314	-2.14971	down	sucrose synthase 1	carbon and sugar
GRMZM2G021796	A1ZM000088_s_at	P_OptiV1C14056	-2.07727	-1.97609	-2.02668	down	Fructose-6-phosphate 2-kinase	carbon and sugar
GRMZM2G520466	A1ZM025475_at	P_OptiV1C12724	-1.779	-1.37082	-1.57491	down	HIPL1 protein, putative, expressed: 0.0	carbon and sugar
GRMZM2G004895	A1ZM015915_at	P_OptiV1C01212	-2.43553	-1.53734	-1.98644	down	pti1-like tyrosine-protein kinase 3	carbon and sugar
GRMZM2G122231	A1ZM057324_s_at	P_OptiV1C09161	-1.7591	-2.08091	-1.92001	down	probable -trehalose-phosphate synthase	carbon and sugar
GRMZM2G473456	A1ZM001265_at	P_OptiV1C12020	-2.26529	-1.29414	-1.77972	down	l-idonate 5-dehydrogenase-like	carbon and sugar
GRMZM2G008263	A1ZM055717_x_at	P_OptiV1C12248	-1.77959	-1.55011	-1.66485	down	starch synthase	carbon and sugar
AC196130.3_FG	A1ZM031912_at	P_OptiV1S18289	1.7995	-1.5775		conflicted	sucrose phosphate synthase 3F	carbon and sugar
AC185430.3	A1ZM023429_at	P_OptiV1N39003	1.83463	1.96738	1.90101	up	Rho guanyl-nucleotide	cellular maintenance
GRMZM2G121948	A1ZM004853_at	P_OptiV1S19936	-2.16033	-1.86079	-2.01056	down	vacuolar protein sorting-associated protein	cellular maintenance
GRMZM2G001514	A1ZM058525_at	P_OptiV1S19921	-1.57854	2.16347		conflicted	fasciclin-like arabinogalactan protein 7 precursor	cellular maintenance
GRMZM2G021794	A1ZM008405_s_at	P_OptiV1C02475	-1.42096	2.24458		conflicted	fasciclin-like arabinogalactan protein 7 precursor	cellular maintenance
GRMZM2G348452	A1ZM056760_at	P_OptiV1C10908	-1.29973	-2.81189	-2.05581	down	cytokinin dehydrogenase 7	hormone
GRMZM2G383996	A1ZM065680_s_at	P_OptiV1S23045	-2.29474	-1.45474	-1.87474	down	peptidyl-prolyl cis-trans isomerase pin1-like	hormone
GRMZM5G885962	A1ZM005708_at	P_OptiV1C15662	-4.74106	-8.4766	-6.60883	down	UDP-galactosyltransferase	lipid
GRMZM2G018820	A1ZM001292_s_at	P_OptiV1C11631	-3.3925	-7.62318	-5.50784	down	glycerophosphodiester phosphodiesterase gde1	lipid
GRMZM2G176562	A1ZM019400_at	P_OptiV1S17969	-3.7527	-5.53023	-4.64147	down	sulfoquinovosyldiacylglycerol 2	lipid
GRMZM2G064962	A1ZM008205_at	P_OptiV1C04769	-3.84968	-4.00115	-3.92541	down	glycerophosphodiester phosphodiesterase gde1-like	lipid
GRMZM2G047995	A1ZM000726_at	P_OptiV1C10358	-4.39342	-2.73845	-3.56594	down	lipase precursor	lipid
GRMZM2G491112	A1ZM005957_s_at	P_OptiV1C14664	-3.43846	-2.75787	-3.09816	down	Glycerophosphoryl diester phosphodisterase	lipid
GRMZM2G066636	A1ZM000890_s_at	P_OptiV1C06223	-2.88686	-2.78227	-2.83456	down	haloacid dehalogenase-like hydrolase	lipid
GRMZM2G100652	A1ZM056268_at	P_OptiV1C13214	-1.91401	-2.07487	-1.99444	down	sulfoquinovosyldiacylglycerol 2	lipid
GRMZM2G011141	A1ZM048757_at	P_OptiV1S26630	-1.54481	-2.25219	-1.8985	down	triacylglycerol lipase precursor	lipid
GRMZM2G058227	A1ZM018512_at	P_OptiV1S27167	-1.85236	-1.74204	-1.7972	down	glycerophosphoryl diester phosphodiesterase	lipid
GRMZM2G153217	A1ZM000573_at	P_OptiV1C01466	-2.24876	-1.34498	-1.79687	down	glycerophosphoryl diester phosphodiesterase	lipid
GRMZM2G099481	A1ZM075439_a_at	P_OptiV1C00547	-2.38922	-1.05665	-1.72294	down	phosphatidate phosphatase lpin3-like	lipid
GRMZM2G060886	A1ZM001016_a_at	P_OptiV1C02280	-1.79158	-1.62963	-1.7106	down	phosphoethanolamine n-methyltransferase	lipid
GRMZM2G462625	A1ZM012815_at	P_OptiV1S23216	1.22983	1.12597	1.1779	up	pentatricopeptide repeat-containing protein chloroplastic-like	other
GRMZM2G440349	A1ZM041153_at	P_OptiV1S27652	1.1031	1.38984	1.24647	up	pentatricopeptide repeat-containing protein mitochondrial-like	other
GRMZM2G177169	A1ZM005058_at	P_OptiV1S24357	1.24293	1.34467	1.2938	up	pentatricopeptide repeat-containing protein at2g18940-like	other
GRMZM2G016323	A1ZM046170_s_at	P_OptiV1N38397	1.38928	1.80102	1.59515	up	ubiquitin carboxyl-terminal hydrolase 23-like	other
GRMZM2G367907	A1ZM003724_s_at	P_OptiV1N39816	1.20286	2.24299	1.72293	up	IMP dehydrogenase	other
GRMZM2G455582	A1ZM069754_at	P_OptiV1S29347	2.04038	2.10829	2.07433	up	pentatricopeptide repeat-containing protein chloroplastic-like	other
GRMZM2G330635	A1ZM011141_at	P_OptiV1S29121	3.05265	1.39795	2.2253	up	glutathione s-transferase gstu6	other
GRMZM2G355752	A1ZM078046_x_at	P_OptiV1S20690	3.43233	2.40582	2.91907	up	early light-induced protein	other
GRMZM5G816348	A1ZM062346_at	P_OptiV1C03692	4.07645	2.67322	3.37484	up	oligopeptide transporter	other
GRMZM2G333224	A1ZM067520_at	P_OptiV1S29808	-5.84502	-6.18224	-6.01363	down	abc transporter	other
GRMZM2G373607	A1ZM045918_at	P_OptiV1S32106	-4.58778	-5.44096	-5.01437	down	serine carboxypeptidase-like	other
AC214233.4_FG	A1ZM058407_at	P_OptiV1C03941	-3.39802	-3.99545	-3.69674	down	cell redox homeostasis	other
GRMZM2G135586	A1ZM023835_at	P_OptiV1S32579	-3.40879	-3.69995	-3.55437	down	FMN/FHY (riboflavin kinase/FMN hydrolase	other
GRMZM2G044902	A1ZM049215_s_at	P_OptiV1S23039	-1.18748	-5.9108	-3.54914	down	seed specific protein	other
GRMZM2G035790	A1ZM016254_at	P_OptiV1S22702	-3.02279	-3.16812	-3.09546	down	probable peptide transporter	other
GRMZM2G041352	A1ZM017239_at	P_OptiV1C01082	-3.4806	-2.41379	-2.94719	down	endonuclease 2-like	other
GRMZM5G831843	A1ZM046260_at	P_OptiV1S26632	-2.53083	-2.28397	-2.4074	down	organic cation transporter-like	other
GRMZM5G899181	A1ZM055803_at	P_OptiV1S18263	-2.95341	-1.48648	-2.21995	down	cytochrome p450	other
GRMZM5G843302	A1ZM023174_s_at	P_OptiV1C05110	-1.56969	-2.76015	-2.16492	down	glycerol-3-phosphate transporter 1	other
GRMZM5G856366	A1ZM002338_at	P_OptiV1C02781	-1.7366	-2.48935	-2.11298	down	mitochondrial RNA helicase	other
GRMZM2G061941	A1ZM000947_at	P_OptiV1C06529	-1.95037	-2.1556	-2.05298	down	Annexin	other
GRMZM5G891282	A1ZM018887_at	P_OptiV1N40677	-1.85199	-1.3904	-1.6212	down	ribose-5-phosphate isomerase	other
GRMZM2G064914	A1ZM054692_a_at	P_OptiV1S29325	-1.65616	-1.45294	-1.55455	down	ribonuclease 2-like	other
GRMZM2G059502	A1ZM025954_at	P_OptiV1C13758	-1.49356	-1.53947	-1.51652	down	chaperone -domain containing protein	other
GRMZM2G158901	A1ZM058737_at	P_OptiV1S32622	-1.7844	-1.21869	-1.50154	down	tRNA(his) guanylyltransferase	other
GRMZM2G448001	A1ZM016557_at	P_OptiV1S22370	-1.53263	-1.44609	-1.48936	down	protein tolb-like	other
GRMZM2G473480	A1ZM001320_at	P_OptiV1S32560	-1.35158	-1.58739	-1.46949	down	Cytochrome P450	other
GRMZM5G829840	A1ZM037856_s_at	P_OptiV1N35134	-1.58902	-1.34536	-1.46719	down	nucleolin isoform 1	other
GRMZM2G034417	A1ZM002457_at	P_OptiV1C07774	-1.82549	-1.07585	-1.45067	down	inositol monophosphatase 3	other
GRMZM2G384884	A1ZM055794_s_at	P_OptiV1S21890	-1.1884	-1.6054	-1.3969	down	cytochrome P450	other
GRMZM2G049811	A1ZM068623_s_at	P_OptiV1C10580	-1.55437	-1.19359	-1.37398	down	Formate dehydrogenase, mitochondrial precursor	other
GRMZM5G803452	A1ZM002191_at	P_OptiV1C12435	-1.45512	-1.24036	-1.34774	down	Putative Ntdin: 1e-41	other
GRMZM2G440208	A1ZM019298_at	P_OptiV1C15127	1.4192	-1.88095		conflicted	6-phosphogluconate decarboxylating-like	other
GRMZM5G805389	A1ZM017973_at	P_OptiV1C03719	-3.37257	-5.21463	-4.2936	down	spx domain protein	phosphate
GRMZM2G035579	A1ZM024880_at	P_OptiV1N39672	-4.38945	-3.71143	-4.05044	down	spx domain-containing protein	phosphate
GRMZM5G828488	A1ZM058377_at	P_OptiV1S31259	-3.58072	-4.29153	-3.93613	down	spx domain-containing protein 3-like	phosphate
GRMZM2G024705	A1ZM061761_at	P_OptiV1S21181	-3.04171	-3.58811	-3.31491	down	spx domain-containing protein	phosphate
GRMZM2G574976	A1ZM054635_at	P_OptiV1S26527	-3.47733	-1.58273	-2.53003	down	phosphate transporter	phosphate
GRMZM2G171448	A1ZM003043_at	P_OptiV1S33099	-1.88836	-2.74314	-2.31575	down	spx domain-containing protein 1	phosphate
GRMZM2G166906	A1ZM039146_s_at	P_OptiV1S22880	-1.8573	-2.37454	-2.11592	down	SPX (SYG1/Pho81/XPR1) domaiN	phosphate
GRMZM2G158489	A1ZM018540_a_at	P_OptiV1S32789	-1.22059	-1.25837	-1.23948	down	sec12-like protein 1-like	phosphate
GRMZM2G359664	A1ZM027751_at	P_OptiV1S21353	1.38949	1.84756	1.61852	up	pollen-specific kinase	regulation
GRMZM5G857944	A1ZM003474_a_at	P_OptiV1C16320	1.95314	1.68445	1.8188	up	ZmCA2P13	regulation	TF
GRMZM5G812407	A1ZM055479_at	P_OptiV1C10233	2.05967	1.64823	1.85395	up	ZmC3H51	regulation	TF
GRMZM2G016370	A1ZM060059_at	P_OptiV1C16142	-4.90407	-5.68198	-5.29303	down	ZmGLK5	regulation	TF
GRMZM2G100454	A1ZM062303_at	P_OptiV1C09974	-6.02498	-4.24933	-5.13716	down	dual-specific kinase	regulation
GRMZM5G853702	A1ZM038244_at	P_OptiV1N38765	-4.7657	-3.74684	-4.25627	down	bowman-birk type trypsin inhibitor precursor	regulation
GRMZM2G049541	A1ZM055541_at	P_OptiV1C04552	-4.36506	-3.63277	-3.99891	down	phosphoenolpyruvate carboxylase kinase	regulation
GRMZM2G423898	A1ZM044671_at	P_OptiV1S29541	-4.64961	-2.97976	-3.81468	down	subtilisin-chymotrypsin inhibitor ci-1c	regulation
GRMZM2G134054	A1ZM075982_at	P_OptiV1S25751	-4.06673	-3.40428	-3.73551	down	Ser/Thr protein phosphatase	regulation
GRMZM2G135839	A1ZM057661_at	P_OptiV1C10266	-3.52788	-3.138	-3.33294	down	protein serine/threonine phosphatase	regulation
GRMZM2G550817	A1ZM055096_at	P_OptiV1C09038	-3.88112	-1.95022	-2.91567	down	Protein kinase	regulation
GRMZM2G478160	A1ZM023109_at	P_OptiV1S20287	-2.49518	-3.07816	-2.78667	down	Calcium-binding EF-hand family protein	regulation
GRMZM2G144034	A1ZM062119_at	P_OptiV1S22367	-2.31972	-3.18283	-2.75127	down	regulatory protein	regulation
GRMZM2G142383	A1ZM006652_at	P_OptiV1S25704	-2.06942	-2.88917	-2.4793	down	Putative uridine kinase/uracil phosphoribosyltransferase	regulation
GRMZM2G173710	A1ZM054873_s_at	P_OptiV1S18504	-3.51349	-1.2234	-2.36844	down	histidine-containing phosphotransfer protein 4	regulation
GRMZM2G390790	A1ZM019053_s_at	P_OptiV1C03214	-2.02562	-2.70738	-2.3665	down	Myb famliy	regulation	TF
GRMZM2G171468	A1ZM058414_a_at	P_OptiV1C16388	-3.53703	-1.13154	-2.33429	down	ZmGLK8	regulation	TF
GRMZM5G825312	A1ZM055313_at	P_OptiV1S20823	-2.90449	-1.6947	-2.2996	down	NF-YC4 transcription factor	regulation	TF
GRMZM2G091435	A1ZM076276_a_at	P_OptiV1S26427	-2.14667	-2.38789	-2.26728	down	Acid phosphatase	regulation
GRMZM2G162409	A1ZM057845_at	P_OptiV1S20981	-1.88483	-2.26836	-2.07659	down	ZmNLP15	regulation	TF
GRMZM2G007928	A1ZM071850_at	P_OptiV1C06993	-2.48217	-1.596	-2.03908	down	bowman-birk type trypsin inhibitor precursor	regulation
GRMZM2G148090	A1ZM024318_at	P_OptiV1S18266	-2.0797	-1.92568	-2.00269	down	zinc finger (C3H-type)	regulation	TF
GRMZM2G152477	A1ZM017882_at	P_OptiV1S22448	-1.66726	-2.17714	-1.9222	down	purple acid phosphatase	regulation
AC185619.4	A1ZM019964_at	P_OptiV1S31007	-1.4684	-2.12001	-1.79421	down	calcium-binding EF	regulation
GRMZM2G168707	A1ZM054929_at	P_OptiV1C03576	-1.42442	-1.88731	-1.65586	down	zinc finger (C3HC4-type)	regulation	TF
GRMZM2G579553	A1ZM057241_s_at	P_OptiV1C09333	-1.59022	-1.50013	-1.54518	down	HHP5 (heptahelical protein 5)	regulation
GRMZM2G315848	A1ZM015405_at	P_OptiV1C11906	-1.26349	-1.82609	-1.54479	down	Diphosphonucleotide phosphatase 1	regulation
GRMZM2G083128	A1ZM021507_at	P_OptiV1C00758	-1.63176	-1.4292	-1.53048	down	l-ascorbate peroxidase 6-like	regulation
GRMZM2G065557	A1ZM002095_at	P_OptiV1S26666	-1.75644	-1.29732	-1.52688	down	4'-phosphopantetheinyl transferase	regulation
GRMZM2G136389	A1ZM016413_a_at	P_OptiV1S27276	-1.78686	-1.21378	-1.50032	down	acyl- n-acyltransferases-like protein	regulation
GRMZM2G052720	A1ZM012457_a_at	P_OptiV1S20651	-1.88082	-1.11709	-1.49896	down	ZmEREB98	regulation	TF
GRMZM2G005984	A1ZM048584_at	P_OptiV1C02736	-1.41213	-1.56107	-1.4866	down	serine/threonine protein kinase2	regulation
GRMZM2G106588	A1ZM023559_at	P_OptiV1S21044	-1.39132	-1.42641	-1.40886	down	calcineurin-like phosphoesterase family protein	regulation
GRMZM2G124540	A1ZM056020_at	P_OptiV1C17180	-1.44723	-1.10473	-1.27598	down	ZmGLK44	regulation	TF
GRMZM2G080725	A1ZM058614_at	P_OptiV1C01655	-1.30669	-1.09222	-1.19945	down	binding	regulation
GRMZM5G811176	A1ZM079667_at	P_OptiV1S28652	-1.10888	-1.25136	-1.18012	down	dna binding	regulation	TF
zma-MIR399b	A1ZM015359_at	P_OptiV1N41856	-5.35843	-4.08476	-4.72159	down	zma-MIR399b	regulation
GRMZM2G149704	A1ZM023476_at	P_OptiV1S18789	1.2012	-2.07087		conflicted	ZmWRKY47	regulation	TF
GRMZM2G403454	A1ZM004512_at	P_OptiV1C11097	1.68109	-3.28053		conflicted	atp binding protein	regulation
GRMZM2G129815	A1ZM077945_at	P_OptiV1C05001	1.76416	-1.98144		conflicted	sigma factor binding protein	regulation
GRMZM2G177098	A1ZM000024_a_at	P_OptiV1C14892	3.12937	1.56302	2.34619	up	terpene synthase 21	secondary metabolism
GRMZM2G114588	A1ZM023818_at	P_OptiV1C01000	-2.03809	-2.91048	-2.47429	down	isoflavone reductase homolog	secondary metabolism
GRMZM2G110952	A1ZM024164_s_at	P_OptiV1S24301	-2.40288	-1.6577	-2.03029	down	cinnamoyl- reductase family	secondary metabolism
GRMZM2G060311	A1ZM015149_at	P_OptiV1S18616	-5.21046	-4.03209	-4.62127	down	hydrophobic protein osr8-like	stress
GRMZM2G015908	A1ZM013296_at	P_OptiV1S34274	-2.01128	-5.15597	-3.58363	down	inorganic pyrophosphatase 2-like	stress
GRMZM2G402631	A1ZM001405_at	P_OptiV1S19844	-3.88623	-3.06443	-3.47533	down	pathogenesis related protein-5 precursor	stress
GRMZM2G110192	A1ZM053499_s_at	P_OptiV1S34123	-2.38531	-3.82748	-3.1064	down	9-cis-epoxycarotenoid dioxygenase	stress
GRMZM5G806182	A1ZM009902_at	P_OptiV1S19433	-1.53751	-3.36164	-2.44957	down	abscisic stress ripening	stress
GRMZM2G577744	A1ZM006978_a_at	P_OptiV1C11056	-2.22275	-2.28836	-2.25555	down	Putative UVB-resistance protein	stress
GRMZM2G093272	A1ZM021671_a_at	P_OptiV1C05484	-1.28198	-1.13602	-1.209	down	universal stress protein	stress
GRMZM2G032807	A1ZM055038_s_at	P_OptiV1S28735	2.18687	1.05859	1.62273	up	heavy metal-associated domain	unknown
GRMZM2G086179	A1ZM005813_s_at	P_OptiV1N40557	-4.20049	-5.48532	-4.84291	down		unknown
GRMZM2G152447	A1ZM002117_at	P_OptiV1C10994	-4.09377	-4.82738	-4.46058	down	Purple acid phosphatase 1	unknown
GRMZM2G043565	A1ZM013564_at	P_OptiV1N41328	-3.47596	-4.97195	-4.22395	down		unknown
GRMZM2G344654	A1ZM003814_s_at	P_OptiV1C00507	-4.15702	-3.86494	-4.01098	down		unknown
GRMZM2G069694	A1ZM006239_at	P_OptiV1C03616	-5.68223	-2.2711	-3.97667	down		unknown
GRMZM5G843352	A1ZM056339_at	P_OptiV1N37876	-4.44775	-3.43976	-3.94376	down		unknown
GRMZM2G538741	A1ZM055970_at	P_OptiV1C04863	-4.09022	-3.61102	-3.85062	down	Purple acid phosphatase	unknown
GRMZM2G312732	A1ZM031744_at	P_OptiV1C04259	-2.72078	-3.20621	-2.9635	down		unknown
GRMZM2G515027	A1ZM054539_at	P_OptiV1S23311	-1.88895	-3.20748	-2.54821	down		unknown
GRMZM2G067448	A1ZM050119_s_at	P_OptiV1N41727	-1.76395	-3.22103	-2.49249	down		unknown
GRMZM2G108723	A1ZM006360_a_at	P_OptiV1C07242	-2.29679	-2.58318	-2.43998	down		unknown
GRMZM2G442675	A1ZM024588_s_at	P_OptiV1C16165	-3.32907	-1.44233	-2.3857	down		unknown
AC191113.2	A1ZM001873_at	P_OptiV1C08447	-3.09189	-1.58952	-2.3407	down	Loricrin-like protein	unknown
AC197705.4	A1ZM051186_at	P_OptiV1S24101	-2.43175	-2.23871	-2.33523	down		unknown
GRMZM6G175135	A1ZM008711_at	P_OptiV1N37943	-2.36442	-1.8781	-2.12126	down		unknown
GRMZM2G141754	A1ZM025578_at	P_OptiV1C06394	-2.3499	-1.87116	-2.11053	down	cyclic phosphodiesterase	unknown
GRMZM5G866334	A1ZM048634_at	P_OptiV1N38632	-1.71978	-2.17022	-1.945	down		unknown
GRMZM2G326270	A1ZM002001_at	P_OptiV1C04428	-2.16459	-1.3943	-1.77945	down	haloacid dehalogenase-like hydrolase domain-containing protein 3-like	unknown
GRMZM2G346861	A1ZM010076_at	P_OptiV1C05490	-2.02049	-1.5296	-1.77504	down	thaumatin-like protein 1 precursor	unknown
GRMZM5G800723	A1ZM004333_at	P_OptiV1S33033	-1.79071	-1.75513	-1.77292	down	MATE efflux family protein	unknown
GRMZM2G056500	A1ZM061147_x_at	P_OptiV1N35176	-1.2529	-2.23703	-1.74496	down		unknown
GRMZM5G870077	A1ZM000814_at	P_OptiV1N38733	-1.79563	-1.68842	-1.74203	down	f-box kelch-repeat protein	unknown
GRMZM5G896456	A1ZM023558_at	P_OptiV1C16682	-1.7602	-1.58129	-1.67075	down	hypothetical protein	unknown
GRMZM2G172214	A1ZM009719_s_at	P_OptiV1C10788	-1.541	-1.79992	-1.67046	down	tumor-related protein	unknown
GRMZM2G064042	A1ZM009838_at	P_OptiV1C07337	-1.80428	-1.48248	-1.64338	down		unknown
GRMZM2G057170	A1ZM011573_at	P_OptiV1C02092	-1.62473	-1.65308	-1.63891	down		unknown
GRMZM2G003970	A1ZM022184_at	P_OptiV1C05357	-1.56718	-1.70503	-1.63611	down		unknown
GRMZM2G033971	A1ZM025136_at	P_OptiV1C15164	-1.65401	-1.39805	-1.52603	down	uncharacterized membrane protein yuid	unknown
GRMZM5G873295	A1ZM020416_a_at	P_OptiV1C10508	-1.70029	-1.22986	-1.46507	down	hypothetical protein SORBIDRAFT_07g000200	unknown
GRMZM2G092752	A1ZM071581_s_at	P_OptiV1C04564	-1.37409	1.75657		conflicted		unknown
GRMZM2G144718	A1ZM057013_at	P_OptiV1C02131	1.1684	-1.19471		conflicted	hnh endonuclease	unknown
GRMZM2G137821	A1ZM001627_s_at	P_OptiV1N41615	1.56342	-1.42142		conflicted		unknown
GRMZM2G303639	A1ZM013264_at	P_OptiV1C15910	1.58068	-1.46189		conflicted	uncharacterized protein LOC100501219	unknown
GRMZM2G352381	A1ZM067434_at	P_OptiV1S19330	1.80665	-2.42034		conflicted		unknown
GRMZM5G820092	A1ZM055119_at	P_OptiV1C09795	1.95621	-1.42601		conflicted	oxidoreductase	unknown

## Sheet: S2
Table S2 List of the core N response genes in Study 1 mapped to Arabidopsis genome.
Affy ID	Maize Gene ID	Arabidopsis Gene ID	Gene Description
A1ZM022057_at	GRMZM2G109674	AT1G07200	Expressed protein: 1e-105
A1ZM055541_at	GRMZM2G049541	AT1G08650	Phosphoenolpyruvate carboxylase kinase 4: 1e-166
A1ZM060059_at	GRMZM2G016370	AT1G13300	Myb family transcription factor-like: 7e-21
A1ZM025617_at	GRMZM2G109286	AT1G13680	MAP3K-like protein kinase, putative, expressed: 0.0
A1ZM002117_at	GRMZM2G152447	AT1G14700	Purple acid phosphatase 1, putative, expressed: 1e-152
A1ZM053494_s_at	GRMZM2G152447	AT1G14700	Purple acid phosphatase 1, putative, expressed: 1e-152
A1ZM017882_at	GRMZM2G152477	AT1G14700	Purple acid phosphatase 1, putative, expressed: 1e-151
A1ZM013296_at	GRMZM2G015908	AT1G17710	Probable aquaporin TIP1.1: 1e-133
A1ZM058664_at	GRMZM2G053298	AT1G20640	Putative nodule inception protein: 0.0
A1ZM016557_a_at	GRMZM2G448001	AT1G21670	WD40-like Beta Propeller Repeat family protein, expressed: 3e-35
A1ZM016557_a_at	GRMZM2G448001	AT1G21680	WD40-like Beta Propeller Repeat family protein, expressed: 3e-35
A1ZM021633_at	GRMZM2G702229	AT1G24350	Acid phosphatase/vanadium-dependent haloperoxidase related: 6e-46
A1ZM076276_a_at	GRMZM2G091435	AT1G24350	Acid phosphatase/vanadium-dependent haloperoxidase related: 5e-21
A1ZM002117_at	GRMZM2G152447	AT1G25230	Purple acid phosphatase 1, putative, expressed: 1e-152
A1ZM053494_s_at	GRMZM2G152447	AT1G25230	Purple acid phosphatase 1, putative, expressed: 1e-152
A1ZM017882_at	GRMZM2G152477	AT1G25230	Purple acid phosphatase 1, putative, expressed: 1e-151
A1ZM060059_at	GRMZM2G016370	AT1G25550	Myb family transcription factor-like: 7e-21
A1ZM009611_at	GRMZM2G128608	AT1G29800	LAs17 Binding protein; Lsb3p-like: 3e-81
A1ZM004697_at	GRMZM5G837869	AT1G31800	E-class P450, group I: 0.0
A1ZM000893_s_at	GRMZM2G420713	AT1G47490	Putative nucleic acid binding protein: 4e-47
A1ZM000893_s_at	GRMZM2G420713	AT1G47500	Putative nucleic acid binding protein: 4e-47
A1ZM000028_at	GRMZM2G008247	AT1G47600	Beta-glucosidase, chloroplast precursor: 0.0
A1ZM015924_at	GRMZM2G368398	AT1G48370	Oligopeptide transporter OPT-like: 0.0
A1ZM000028_at	GRMZM2G008247	AT1G51470	Beta-glucosidase, chloroplast precursor: 0.0
A1ZM000028_at	GRMZM2G008247	AT1G51490	Beta-glucosidase, chloroplast precursor: 0.0
A1ZM000028_at	GRMZM2G008247	AT1G52400	Beta-glucosidase, chloroplast precursor: 0.0
A1ZM023827_s_at	GRMZM2G146374	AT1G63800	Ubiquitin-conjugating enzyme E2-23 kDa, putative, expressed: 7e-91
A1ZM057531_at	GRMZM2G031308	AT1G64090	Putative 24 kDa seed maturation protein: 1e-128
A1ZM015924_at	GRMZM2G368398	AT1G65730	Oligopeptide transporter OPT-like: 0.0
A1ZM000028_at	GRMZM2G008247	AT1G66270	Beta-glucosidase, chloroplast precursor: 0.0
A1ZM000028_at	GRMZM2G008247	AT1G66280	Beta-glucosidase, chloroplast precursor: 0.0
A1ZM021633_at	GRMZM2G702229	AT1G67600	Acid phosphatase/vanadium-dependent haloperoxidase related: 6e-46
A1ZM076276_a_at	GRMZM2G091435	AT1G67600	Acid phosphatase/vanadium-dependent haloperoxidase related: 5e-21
A1ZM060059_at	GRMZM2G016370	AT1G68670	Myb family transcription factor-like: 7e-21
A1ZM013296_at	GRMZM2G015908	AT1G73010	Probable aquaporin TIP1.1: 1e-133
A1ZM000573_at	GRMZM2G153274	AT1G74210	Putative phosphodiesterase family: 1e-132
A1ZM000028_at	GRMZM2G008247	AT1G75940	Beta-glucosidase, chloroplast precursor: 0.0
A1ZM058664_at	GRMZM2G053298	AT1G76350	Putative nodule inception protein: 0.0
A1ZM002117_at	GRMZM2G152447	AT2G01880	Purple acid phosphatase 1, putative, expressed: 1e-152
A1ZM053494_s_at	GRMZM2G152447	AT2G01880	Purple acid phosphatase 1, putative, expressed: 1e-152
A1ZM017882_at	GRMZM2G152477	AT2G01880	Purple acid phosphatase 1, putative, expressed: 1e-151
A1ZM002117_at	GRMZM2G152447	AT2G01890	Purple acid phosphatase 1, putative, expressed: 1e-152
A1ZM053494_s_at	GRMZM2G152447	AT2G01890	Purple acid phosphatase 1, putative, expressed: 1e-152
A1ZM017882_at	GRMZM2G152477	AT2G01890	Purple acid phosphatase 1, putative, expressed: 1e-151
A1ZM005708_at	GRMZM2G141320	AT2G11810	Putative monogalactosyldiacylglycerol synthase: 0.0
A1ZM055970_at	GRMZM2G093101	AT2G16430	Purple acid phosphatase: 0.0
A1ZM010145_at	GRMZM2G410991	AT2G17120	Chitin elicitor binding protein: 1e-114
A1ZM058664_at	GRMZM2G053298	AT2G17150	Putative nodule inception protein: 0.0
A1ZM006239_at	GRMZM2G069694	AT2G20670	Uncharacterized plant-specific domain TIGR01615 family protein, expressed: 5e-37
A1ZM020930_s_at	GRMZM2G069694	AT2G20670	Uncharacterized plant-specific domain TIGR01615 family protein, expressed: 5e-37
A1ZM055970_at	GRMZM2G093101	AT2G27190	Purple acid phosphatase: 0.0
A1ZM021426_at	GRMZM2G135029	AT2G29720	Putative monooxygenase 2: 1e-121
A1ZM022057_at	GRMZM2G109674	AT2G29970	Expressed protein: 1e-105
A1ZM075982_at	GRMZM2G134054	AT2G32770	Ser/Thr protein phosphatase family protein, expressed: 1e-57
A1ZM057368_s_at	GRMZM2G134054	AT2G32770	Ser/Thr protein phosphatase family protein, expressed: 1e-57
A1ZM057368_a_at	GRMZM2G134054	AT2G32770	Ser/Thr protein phosphatase family protein, expressed: 3e-62
A1ZM000028_at	GRMZM2G008247	AT2G32860	Beta-glucosidase, chloroplast precursor: 0.0
A1ZM021426_at	GRMZM2G135029	AT2G35660	Putative monooxygenase 2: 1e-121
A1ZM022057_at	GRMZM2G109674	AT2G40130	Expressed protein: 1e-105
A1ZM000028_at	GRMZM2G008247	AT2G44460	Beta-glucosidase, chloroplast precursor: 0.0
A1ZM000028_at	GRMZM2G008247	AT2G44470	Beta-glucosidase, chloroplast precursor: 0.0
A1ZM000028_at	GRMZM2G008247	AT2G44490	Beta-glucosidase, chloroplast precursor: 0.0
A1ZM058377_at	GRMZM5G828488	AT2G45130	Putative SPX domain containing protein: 1e-91
A1ZM030454_at	GRMZM5G828488	AT2G45130	Putative SPX domain containing protein: 5e-33
A1ZM054814_at	GRMZM2G070034	AT2G45660	MADS-box transcription factor TaAGL7: 2e-81
A1ZM023827_s_at	GRMZM2G146374	AT2G46030	Ubiquitin-conjugating enzyme E2-23 kDa, putative, expressed: 7e-91
A1ZM057531_at	GRMZM2G031308	AT2G46170	Putative 24 kDa seed maturation protein: 1e-128
A1ZM000292_at	GRMZM2G129453	AT2G46210	Putative delta-6-desaturase: 2e-18
A1ZM005924_a_at	GRMZM2G025215	AT3G01560	Putative calcium-binding protein: 2e-16
A1ZM001292_s_at	GRMZM2G018820	AT3G02040	Glycerophosphoryl diester phosphodisterase: 2e-82
A1ZM008205_at	GRMZM2G064962	AT3G02040	PHO85-like protein: 1e-94
A1ZM005957_s_at	GRMZM5G829946	AT3G02040	Glycerophosphoryl diester phosphodisterase: 8e-62
A1ZM084469_at	GRMZM2G436299	AT3G03050	Cellulose synthase catalytic subunit-like protein: 2e-39
A1ZM000028_at	GRMZM2G008247	AT3G03640	Beta-glucosidase, chloroplast precursor: 0.0
A1ZM055541_at	GRMZM2G049541	AT3G04530	Phosphoenolpyruvate carboxylase kinase 4: 1e-166
A1ZM075982_at	GRMZM2G134054	AT3G07130	Ser/Thr protein phosphatase family protein, expressed: 1e-57
A1ZM057368_s_at	GRMZM2G134054	AT3G07130	Ser/Thr protein phosphatase family protein, expressed: 1e-57
A1ZM057368_a_at	GRMZM2G134054	AT3G07130	Ser/Thr protein phosphatase family protein, expressed: 3e-62
A1ZM000028_at	GRMZM2G008247	AT3G09260	Beta-glucosidase, chloroplast precursor: 0.0
A1ZM075439_a_at	GRMZM2G099481	AT3G09560	Lipin, N-terminal conserved region family protein, expressed: 3e-86
A1ZM001230_x_at	GRMZM2G170008	AT3G15360	Putative Thioredoxin M-type, chloroplast: 8e-64
A1ZM001230_a_at	GRMZM2G170008	AT3G15360	Putative Thioredoxin M-type, chloroplast: 8e-64
A1ZM030233_at	GRMZM2G022659	AT3G17180	Putative serine carboxylase II-2: 0.0
A1ZM015924_at	GRMZM2G368398	AT3G17650	Oligopeptide transporter OPT-like: 0.0
A1ZM002117_at	GRMZM2G152447	AT3G17790	Purple acid phosphatase 1, putative, expressed: 1e-152
A1ZM053494_s_at	GRMZM2G152447	AT3G17790	Purple acid phosphatase 1, putative, expressed: 1e-152
A1ZM017882_at	GRMZM2G152477	AT3G17790	Purple acid phosphatase 1, putative, expressed: 1e-151
A1ZM000028_at	GRMZM2G008247	AT3G21370	Beta-glucosidase, chloroplast precursor: 0.0
A1ZM022055_at	GRMZM2G121223	AT3G23080	Membrane related protein-like: 2e-87
A1ZM060059_at	GRMZM2G016370	AT3G25790	Myb family transcription factor-like: 7e-21
A1ZM023174_a_at	GRMZM5G843302	AT3G47420	Putative glycerol 3-phosphate permease: 1e-128
A1ZM021775_a_at	GRMZM2G051491	AT3G50440	Hydrolase, alpha/beta fold family protein, expressed: 1e-128
A1ZM013148_at	GRMZM2G033230	AT3G51960	BZIP transcription factor bZIP121: 3e-37
A1ZM000028_at	GRMZM2G008247	AT3G60120	Beta-glucosidase, chloroplast precursor: 0.0
A1ZM000028_at	GRMZM2G008247	AT3G60140	Beta-glucosidase, chloroplast precursor: 0.0
A1ZM057531_at	GRMZM2G031308	AT3G61560	Putative 24 kDa seed maturation protein: 1e-128
A1ZM000292_at	GRMZM2G129453	AT3G61580	Putative delta-6-desaturase: 2e-18
A1ZM000890_s_at	GRMZM2G066636	AT3G62040	Ripening-related protein-like: 1e-113
A1ZM057531_at	GRMZM2G031308	AT4G01230	Putative 24 kDa seed maturation protein: 1e-128
A1ZM057531_at	GRMZM2G031308	AT4G11220	Putative 24 kDa seed maturation protein: 1e-128
A1ZM001405_at	GRMZM2G402631	AT4G11650	Pathogenesis related protein-5: 7e-99
A1ZM004375_s_at	GRMZM2G092474	AT4G11650	Permatin precursor: 3e-88
A1ZM054814_at	GRMZM2G070034	AT4G11880	MADS-box transcription factor TaAGL7: 2e-81
A1ZM022055_at	GRMZM2G121223	AT4G14500	Membrane related protein-like: 2e-87
A1ZM021366_s_at	GRMZM2G123558	AT4G20260	Salt-stress root protein RS1: 3e-49
A1ZM054814_at	GRMZM2G070034	AT4G22950	MADS-box transcription factor TaAGL7: 2e-81
A1ZM057531_at	GRMZM2G031308	AT4G23630	Putative 24 kDa seed maturation protein: 1e-128
A1ZM058474_a_at	GRMZM2G136453	AT4G24890	Nucleotide pyrophosphatase/phosphodiesterase: 1e-95
A1ZM055556_at	GRMZM2G110381	AT4G27740	Protein yippee-like At4g27740: 3e-46
A1ZM047958_s_at	GRMZM2G110381	AT4G27740	Protein yippee-like At4g27740: 3e-46
A1ZM055556_at	GRMZM2G110381	AT4G27745	Protein yippee-like At4g27740: 3e-46
A1ZM047958_s_at	GRMZM2G110381	AT4G27745	Protein yippee-like At4g27740: 3e-46
A1ZM013296_at	GRMZM2G015908	AT4G29530	Probable aquaporin TIP1.1: 1e-133
A1ZM003989_s_at	GRMZM2G131708	AT4G29590	Methyltransferase-like: 1e-154
A1ZM006239_at	GRMZM2G069694	AT4G32480	Uncharacterized plant-specific domain TIGR01615 family protein, expressed: 5e-37
A1ZM020930_s_at	GRMZM2G069694	AT4G32480	Uncharacterized plant-specific domain TIGR01615 family protein, expressed: 5e-37
A1ZM058664_at	GRMZM2G053298	AT4G35270	Putative nodule inception protein: 0.0
A1ZM058664_at	GRMZM2G053298	AT4G38340	Putative nodule inception protein: 0.0
A1ZM004474_at	GRMZM2G124353	AT4G39660	Alanine-glyoxylate aminotransferase 2, mitochondrial, putative, expressed: 0.0
A1ZM019400_at	GRMZM2G477503	AT5G01220	Putative sulfolipid synthase: 0.0
A1ZM056268_at	GRMZM2G100652	AT5G01220	Putative sulfolipid synthase: 0.0
A1ZM017865_at	GRMZM2G067022	AT5G01240	Auxin transporter-like protein 1: 1e-112
A1ZM023475_at	GRMZM2G170552	AT5G07070	Protein kinase: 1e-176
A1ZM000573_at	GRMZM2G153274	AT5G08030	Putative phosphodiesterase family: 1e-132
A1ZM005924_a_at	GRMZM2G025215	AT5G14540	Putative calcium-binding protein: 2e-16
A1ZM068623_s_at	GRMZM2G049811	AT5G14780	Formate dehydrogenase, mitochondrial precursor: 9e-41
A1ZM084469_at	GRMZM2G436299	AT5G16910	Cellulose synthase catalytic subunit-like protein: 2e-39
A1ZM049616_at	GRMZM2G030241	AT5G16940
A1ZM000726_at	GRMZM2G047995	AT5G18630	Putative triacylglycerol lipase: 1e-170
A1ZM000726_at	GRMZM2G047995	AT5G18640	Putative triacylglycerol lipase: 1e-170
A1ZM005708_at	GRMZM2G141320	AT5G20410	Putative monogalactosyldiacylglycerol synthase: 0.0
A1ZM023686_s_at	GRMZM2G453805	AT5G24090	PRm 3: 7e-71
A1ZM000028_at	GRMZM2G008247	AT5G24540	Beta-glucosidase, chloroplast precursor: 0.0
A1ZM000028_at	GRMZM2G008247	AT5G24550	Beta-glucosidase, chloroplast precursor: 0.0
A1ZM019124_at	GRMZM2G371793	AT5G24770	Putative acid phosphatase: 3e-77
A1ZM019124_s_at	GRMZM2G371793	AT5G24770	Putative acid phosphatase: 3e-77
A1ZM019124_at	GRMZM2G371793	AT5G24780	Putative acid phosphatase: 3e-77
A1ZM019124_s_at	GRMZM2G371793	AT5G24780	Putative acid phosphatase: 3e-77
A1ZM000028_at	GRMZM2G008247	AT5G28510	Beta-glucosidase, chloroplast precursor: 0.0
A1ZM001292_s_at	GRMZM2G018820	AT5G41080	Glycerophosphoryl diester phosphodisterase: 2e-82
A1ZM008205_at	GRMZM2G064962	AT5G41080	PHO85-like protein: 1e-94
A1ZM005957_s_at	GRMZM5G829946	AT5G41080	Glycerophosphoryl diester phosphodisterase: 8e-62
A1ZM023827_s_at	GRMZM2G146374	AT5G41340	Ubiquitin-conjugating enzyme E2-23 kDa, putative, expressed: 7e-91
A1ZM057531_at	GRMZM2G031308	AT5G41600	Putative 24 kDa seed maturation protein: 1e-128
A1ZM065702_at	GRMZM2G068179	AT5G42760	Arabidopsis thaliana genomic DNA, chromosome 5, P1 clone:MJB21: 2e-60
A1ZM001292_s_at	GRMZM2G018820	AT5G43300	Glycerophosphoryl diester phosphodisterase: 2e-82
A1ZM008205_at	GRMZM2G064962	AT5G43300	PHO85-like protein: 1e-94
A1ZM005957_s_at	GRMZM5G829946	AT5G43300	Glycerophosphoryl diester phosphodisterase: 8e-62
A1ZM015924_at	GRMZM2G368398	AT5G45450	Oligopeptide transporter OPT-like: 0.0
A1ZM013468_a_at	GRMZM2G112764	AT5G47390	Putative D13F protein, MybSt1: 1e-36
A1ZM041999_s_at	GRMZM2G106213	AT5G48300	ADP-glucose pyrophosphorylase small subunit: 0.0
A1ZM058474_a_at	GRMZM2G136453	AT5G50400	Nucleotide pyrophosphatase/phosphodiesterase: 1e-95
A1ZM054814_at	GRMZM2G070034	AT5G51860	MADS-box transcription factor TaAGL7: 2e-81
A1ZM054814_at	GRMZM2G070034	AT5G51870	MADS-box transcription factor TaAGL7: 2e-81
A1ZM023475_at	GRMZM2G170552	AT5G58380	Protein kinase: 1e-176
A1ZM054814_at	GRMZM2G070034	AT5G62165	MADS-box transcription factor TaAGL7: 2e-81
A1ZM012112_at	GRMZM2G047592	AT5G66530	Apospory-associated protein C-like: 1e-115

## Sheet: S3
Table S3 The known Arabidopsis networks which were retrieved by the core N response biomarkers in Study 1
Maize Gene ID	Arabidopsis Gene ID	AT Gene Symbol	AT Annotation	Gene Smybol	Maize Gene Descri	Marks
GRMZM2G008247	At3g09260	PYK10	LONG ER BODY|LEB|PSR3.1|BGLU23	GBA	Beta-glucosidase, chloroplast precursor: 0.0	B
GRMZM2G016370	At1g68670	At1g68670	F24J5.9|F24J5_9	ZmGLK5	Myb family transcription factor-like: 7e-21	B
GRMZM2G031308	At5g41600	BTI3	MBK23_13|MBK23.13|RTNLB4|VIRB2-INTERACTING PROTEIN 3|Reticulan like protein B4	GRMZM2G031308	Putative 24 kDa seed maturation protein: 1e-128	R
GRMZM2G033230	At3g51960	BZIP24	ATBZIP24|basic leucine zipper 24	ZmbZIP108	BZIP transcription factor bZIP121: 3e-37	R
GRMZM2G049811	At5g14780	FDH	T9L3.80|FORMATE DEHYDROGENASE|T9L3_80	FDH	Formate dehydrogenase, mitochondrial precursor: 9e-41	B
GRMZM2G051491	At3g50440	MES10	METHYL ESTERASE 10|ARABIDOPSIS THALIANA METHYL ESTERASE 10|ATMES10	GRMZM2G051491	Hydrolase, alpha/beta fold family protein, expressed: 1e-128	B
GRMZM2G053298	At1g20640	At1g20640	F5M15.4	ZmNLP13	Putative nodule inception protein: 0.0	R
GRMZM2G070034	At2g45660	AGL20	AGAMOUS-LIKE 20|SUPPRESSOR OF OVEREXPRESSION OF CO 1|MADS-BOX PROTEIN AGL20|F17K2.19|SOC1|ATSOC1	ZmMADS76	MADS-box transcription factor TaAGL7: 2e-81	B
GRMZM2G106213	At5g48300	ADG1	ADP GLUCOSE PYROPHOSPHORYLASE SMALL SUBUNIT|K23F3.2|ADP GLUCOSE PYROPHOSPHORYLASE 1|APS1|ADP-GLUCOSE PYROPHOSPHORYLASE SMALL SUBUNIT 1|K23F3_2	ADG	ADP-glucose pyrophosphorylase small subunit: 0.0	B
GRMZM2G123558	At4g20260	PCAP1	F1C12.180|F1C12_180|PLASMA-MEMBRANE ASSOCIATED CATION-BINDING PROTEIN 1|ATPCAP1|ARABIDOPSIS THALIANA PLASMA-MEMBRANE ASSOCIATED CATION-BINDING PROTEIN 1	RS1	Salt-stress root protein RS1: 3e-49	R
GRMZM2G124353	At4g39660	AGT2	T19P19_50|ALANINE:GLYOXYLATE AMINOTRANSFERASE 2|T19P19.50	AGT2	Alanine-glyoxylate aminotransferase 2, mitochondrial, putative, expressed: 0.0	R
GRMZM2G128608	At1g29800	At1g29800	F1N18_15|F1N18.15	LSB-3P	LAs17 Binding protein; Lsb3p-like: 3e-81	R
GRMZM2G129453	At3g61580	At3g61580	-	FD6D	Putative delta-6-desaturase: 2e-18	B
GRMZM2G131708	At4g29590	At4g29590	T16L4_100|T16L4.100	MTR	Methyltransferase-like: 1e-154	R
GRMZM2G141320	At2g11810	MGDC	MONOGALACTOSYL DIACYLGLYCEROL SYNTHASE 3|monogalactosyldiacylglycerol synthase type C|MONOGALACTOSYLDIACYLGLYCEROL SYNTHASE|MGD3|F7E22_4|ATMGD3|F7E22.4	MGDC	Putative monogalactosyldiacylglycerol synthase: 0.0	B
GRMZM2G146374	At2g46030	UBC6	UBIQUITIN-CONJUGATING ENZYME 6|T3F17.32	UBE2	Ubiquitin-conjugating enzyme E2-23 kDa, putative, expressed: 7e-91	R
GRMZM2G170008	At3g15360	TRX-M4	Arabidopsis thioredoxin M-type 4|ATM4|thioredoxin M-type 4|MJK13.20|ATHM4|ARABIDOPSIS THALIANA MYOSIN 4	TRX-M	Putative Thioredoxin M-type, chloroplast: 8e-64	B
GRMZM2G170552	At5g58380	SIP1	MCK7.25|CBL-INTERACTING PROTEIN KINASE 10|SOS3-INTERACTING PROTEIN 1|SnRK3.8|MCK7_25|PKS2|SNF1-RELATED PROTEIN KINASE 3.8|CIPK10	PK	Protein kinase: 1e-176	B
GRMZM2G371793	At5g24780	VSP1	VEGETATIVE STORAGE PROTEIN 1|ATVSP1|T4C12.50	GRMZM2G371793	Putative acid phosphatase: 3e-77	B
At1g02690	At1g02690	IMPA-6	IMPORTIN ALPHA ISOFORM 6|T14P4_3|T14P4.3	At1g02690	null	W
At2g23640	At2g23640	RTNLB13	F26B6.29|Reticulan like protein B13	At2g23640	null	W
At2g40380	At2g40380	PRA1.B2	T3G21_15|PRENYLATED RAB ACCEPTOR 1.B2|T3G21.15	At2g40380	null	W
At2g41730	At2g41730	At2g41730	T11A7.17|T11A7_17	At2g41730	null	W
At2g42830	At2g42830	SHP2	SHATTERPROOF 2|AGL5|F7D19_17|F7D19.17|AGAMOUS-LIKE 5	At2g42830	null	W
At3g13175	At3g13175	At3g13175	-	At3g13175	null	W
At3g16420	At3g16420	PBP1	T2O4.12|PYK10-BINDING PROTEIN 1|JAL30|JACALIN-RELATED LECTIN 30	At3g16420	null	W
At3g26090	At3g26090	RGS1	ATRGS1|REGULATOR OF G-PROTEIN SIGNALING 1	At3g26090	null	W
At3g28050	At3g28050	At3g28050	-	At3g28050	null	W
At3g57230	At3g57230	AGL16	AGAMOUS-LIKE 16	At3g57230	null	W
At3g58780	At3g58780	SHP1	AGL1|AGAMOUS-like 1|SHATTERPROOF 1	At3g58780	null	W
At4g01420	At4g01420	CBL5	CALCINEURIN B-LIKE PROTEIN 5|F3D13.2|F3D13_2	At4g01420	null	W
At4g18960	At4g18960	AG	F13C5.130|AGAMOUS|AGAMOUS PROTEIN|F13C5_130	At4g18960	null	W
At4g32295	At4g32295	At4g32295	-	At4g32295	null	W
At4g37150	At4g37150	MES9	ARABIDOPSIS THALIANA METHYL ESTERASE 9|AP22_78|ATMES9|METHYL ESTERASE 9|AP22.78	At4g37150	null	W
At5g03240	At5g03240	UBQ3	POLYUBIQUITIN 3 PROTEIN|F15A17.270|F15A17_270|POLYUBIQUITIN 3	At5g03240	null	W
At5g07730	At5g07730	At5g07730	MBK20.19|MBK20_19	At5g07730	null	W
At5g17700	At5g17700	At5g17700	MVA3_5|MVA3.5	At5g17700	null	W
At5g24270	At5g24270	SOS3	MOP9_19|MOP9.19|SALT OVERLY SENSITIVE 3|CBL4|ATSOS3|CALCINEURIN B-LIKE PROTEIN 4	At5g24270	null	W
At5g47590	At5g47590	At5g47590	MNJ7_18|MNJ7.18	At5g47590	null	W
AC208327.4_FG002	At3g15660	GRX4	GLUTAREDOXIN 4|A. THALIANA GLUTAREDOXIN 4|ATGRX4	AC208327.4_FG002	null	Y
GRMZM2G001296	At2g34090	MEE18	T14G11.21|maternal effect embryo arrest 18|T14G11_21	UPF	UPF0052 domain protein: 4e-55	Y
GRMZM2G003514	At2g45650	AGL6	F17K2.18|AGAMOUS-LIKE 6	ZmMADS5	MADS box protein: 5e-93	Y
GRMZM2G007555	At5g55990	CBL2	MDA7_3|MDA7.3|calcineurin B-like protein 2|ATCBL2	GRMZM2G007555	null	Y
GRMZM2G013600	At2g04630	NRPB6B	F28I8.33|F28I8_33|NRPE6B	RPB	Putative DNA-directed RNA polymerase II subunit: 4e-71	Y
GRMZM2G020140	At3g05280	At3g05280	T12H1.25|T12H1_25	YIP1	Putative integral membrane Yip1 family protein: 1e-159	Y
GRMZM2G023988	At5g22890	At5g22890	MRN17.12|MRN17_12	ZmC2H3	Retrotransposon protein, putative, unclassified: 2e-06	Y
GRMZM2G027282	At3g05530	RPT5A	26S PROTEASOME AAA-ATPASE SUBUNIT|F22F7_1|19S PROTEASOME REGULATORY COMPLEX SUBUNIT S6A|F22F7.1|REGULATORY PARTICLE TRIPLE-A ATPASE 5A|ATS6A.2	RPT6A	26S protease regulatory subunit 6A homolog: 2e-82	Y
GRMZM2G030422	At1g15750	TPL	TOPLESS|WUS-INTERACTING PROTEIN 1|WSIP1|F7H2.9|F7H2_9	GRMZM2G030422	Expressed protein: 0.0	Y
GRMZM2G030955	At3g29270	At3g29270	-	GRMZM2G030955	Expressed protein: 5e-66	Y
GRMZM2G032955	At1g55190	PRA7	PRENYLATED RAB ACCEPTOR 1.F2|F7A10.20|PRA1.F2|F7A10_20	PRA	Prenylated rab acceptor family protein: 2e-29	Y
GRMZM2G040477	At1g18080	ATARCA	WD-40 REPEAT PROTEIN ATARCA|RACK1A_AT|T10F20.9|RACK1A|RECEPTOR FOR ACTIVATED C KINASE 1 A	GNA	Guanine nucleotide-binding protein subunit beta-like protein: 1e-174	Y
GRMZM2G044348	At2g03120	SPP	ATSPP|signal peptide peptidase|T18E12.21|T18E12_21	H13	Putative minor histocompatibility antigen H13 isoform 1: 1e-170	Y
GRMZM2G049155	At5g06780	At5g06780	MPH15.14|MPH15_14	ENT	Emsy N terminus domain-containing protein-like: 1e-22	Y
GRMZM2G052123	At4g37940	AGL21	F20D10_60|AGAMOUS-LIKE 21|F20D10.60	GRMZM2G052123	null	Y
GRMZM2G052148	At2g41620	At2g41620	T32G6_14|T32G6.14	NUP	Nucleoporin interacting component, putative, expressed: 0.0	Y
GRMZM2G053898	At4g26840	SUMO1	SUMO 1|ARABIDOPSIS THALIANA SMALL UBIQUITIN-LIKE MODIFIER 1|SMALL UBIQUITIN-LIKE MODIFIER 1|ATSUMO1|F10M23.180|F10M23_180|SUM1	Cinful1	Cinful1 polyprotein: 5e-80	Y
GRMZM2G056350	At5g04600	At5g04600	T1E3.1	RBM	Putative RNA binding protein: 1e-101	Y
GRMZM2G058498	At1g80670	At1g80670	F23A5_2|F23A5.2	RAE1	Putative RAE1 (RNA export 1, S.pombe) homolog: 0.0	Y
GRMZM2G060947	At3g27960	At3g27960	-	KLC	Putative kinesin light chain gene: 0.0	Y
GRMZM2G063188	At4g30840	At4g30840	F6I18_250|F6I18.250	NUP43	Putative Nucleoporin Nup43: 1e-164	Y
GRMZM2G064541	At5g22290	NAC089	anac089|NAC domain containing protein 89|T6G21.9	ZmNAC66	null	Y
GRMZM2G069370	At1g71692	AGL12	XAANTAL1|XAL1|AGAMOUS-LIKE 12|F14O23_5|F14O23.5	ZmMADS30	MADS-box transcription factor 26: 1e-53	Y
GRMZM2G072582	At1g69120	AP1	FLORAL HOMEOTIC PROTEIN APETALA1|AGAMOUS-LIKE 7|F4N2.9|AGL7|APETALA1|F4N2_9	ZmMADS3	MADS box protein: 1e-140	Y
GRMZM2G074169	At5g53560	CB5-E	CYTOCHROME B5 ISOFORM E|B5 #2|ATCB5-E|ARABIDOPSIS CYTOCHROME B5 ISOFORM E|ATB5-A	CYP	Putative cytochrome: 1e-59	Y
GRMZM2G093855	At3g58460	RBL15	RHOMBOID-like protein 15|ATRBL15	GRMZM2G093855	Expressed protein: 0.0	Y
GRMZM2G099086	At3g52155	At3g52155	-	UFD	[O] KOG1816 Ubiquitin fusion-degradation protein: 1e-18	Y
GRMZM2G099522	At5g15800	At5g15800	F14F8_180|AGAMOUS-like 2|SEPALLATA1|F14F8.180|AGL2	ZmMADS14	null	Y
GRMZM2G099797	At2g01760	RR14	T8O11_7|response regulator 14|T8O11.7|ARR14	ZmARR3	Response regulator 10: 0.0	Y
GRMZM2G105770	At4g39050	At4g39050	F19H22.150|F19H22_150	KHC	Kinesin heavy chain, putative, expressed: 2e-65	Y
GRMZM2G107395	At4g09000	GRF1	GENERAL REGULATORY FACTOR1-G-BOX FACTOR 14-3-3 HOMOLOG ISOFORM CHI|GENERAL REGULATORY FACTOR 1|GF14 CHI	GRMZM2G107395	null	Y
GRMZM2G107575	At5g47100	CBL9	ATCBL9|Calcineurin B-like protein 9|K14A3_5|K14A3.5	CBL1	Calcineurin B-like protein 1: 1e-110	Y
GRMZM2G107745	At5g12190	At5g12190	MXC9_15|MXC9.15	RBM	Putative RNA binding protein: 6e-62	Y
GRMZM2G110287	At3g50920	At3g50920	-	GRMZM2G110287	null	Y
GRMZM2G122108	At5g15330	SPX4	F8M21.220|ARABIDOPSIS THALIANA SPX DOMAIN GENE 4|SPX DOMAIN GENE 4|F8M21_220|ATSPX4	GRMZM2G122108	null	Y
GRMZM2G126435	At2g42810	PP5.2	PROTEIN PHOSPHATASE 5.2|F7D19_19|PROTEIN PHOSPHATASE 5|PAPP5|PP5|F7D19.19	PP	Putative serine/threonine phosphatase: 0.0	Y
GRMZM2G128358	At3g09250	At3g09250	-	GRMZM2G128358	Homology to unknown gene: 9e-18	Y
GRMZM2G128477	At3g49180	RID3	ROOT INITIATION DEFECTIVE 3	WD40	WD40-like: 1e-08	Y
GRMZM2G130382	At5g13790	AGL15	AGAMOUS-LIKE 15|MXE10.8|MADS-BOX PROTEIN AGL15|MXE10_8	ZmMADS44	null	Y
GRMZM2G131321	At2g39960	At2g39960	T28M21.12|T28M21_12	SOC25	Microsomal signal peptidase 25 kDa subunit(SPC25)-like protein: 2e-73	Y
GRMZM2G133568	At2g14210	AGL44	ANR1|AGAMOUS-LIKE 44|F15N24.5|F15N24_5|ARABIDOPSIS NITRATE REGULATED 1	GRMZM2G133568	null	Y
GRMZM2G135960	At4g25200	HSP23.6-MITO	ATHSP23.6-MITO|MITOCHONDRION-LOCALIZED SMALL HEAT SHOCK PROTEIN 23.6|F24A6.40|SMALL HEAT SHOCK PROTEIN 23.6|F24A6_40	HSP22	Putative heat shock protein hsp22: 2e-33	Y
GRMZM2G138259	At1g13520	At1g13520	F13B4_3|F13B4.3	GRMZM2G138259	Hypothetical protein precursor: 3e-17	Y
GRMZM2G141925	At3g54120	At3g54120	-	GRMZM2G141925	null	Y
GRMZM2G145213	At1g22300	GRF10	14-3-3EPSILON|GENERAL REGULATORY FACTOR 10|GF14 EPSILON|14-3-3 PROTEIN G-BOX FACTOR14 EPSILON	GF14-H	Putative 14-3-3-like protein GF14-H: 5e-88	Y
GRMZM2G149414	At3g62790	At3g62790	-	FB14	Putative fiber protein Fb14: 4e-40	Y
GRMZM2G159397	At1g24260	At5g15800	TRANSCRIPTION FACTOR AGL9|AGAMOUS-LIKE 9|F3I6.19|AGL9|F3I6_19|SEPALLATA3	ZmMADS6	Putative MADS-domain transcription factor: 1e-135	Y
GRMZM2G168590	At1g22630	At1g22630	F12K8.2	GRMZM2G168590	null	Y
GRMZM2G170591	At3g48150	APC8	CDC23|ANAPHASE-PROMOTING COMPLEX SUBUNIT 8	APC8	Anaphase-promoting complex subunit 8-like protein: 1e-101	Y
GRMZM2G171716	At2g46890	At2g46890	F14M4.28	GRMZM2G171716	Hypothetical protein precursor: 4e-23	Y
GRMZM2G314434	At3g27080	TOM20-3	TRANSLOCASE OF OUTER MEMBRANE 20 KDA SUBUNIT 3	GRMZM2G314434	null	Y
GRMZM2G316967	At3g16830	TPR2	TOPLESS-RELATED 2	CTV	Putative CTV.2: 0.0	Y
GRMZM2G360867	At3g53610	RAB8	AtRab8B|GTPASE ATRAB8|ATRAB8|RAB GTPase homolog 8|AtRABE1a	GRMZM2G360867	null	Y
GRMZM2G370777	At4g24540	AGL24	AGAMOUS-LIKE 24|F22K18_260|F22K18.260	ZmMADS72	Putative MADS-domain transcription factor: 1e-114	Y
GRMZM2G371167	At5g24660	LSU2	RESPONSE TO LOW SULFUR 2|MXC17.2|MXC17_2	GRMZM2G371167	null	Y
GRMZM2G416965	At5g40260	At5g40260	MSN9_17|MSN9.17	SEN	Senescence-associated protein-like: 1e-106	Y
GRMZM2G419694	At2g05630	atg8d	T20G20_2|T20G20.2	GRMZM2G419694	null	Y
GRMZM2G423472	At2g33120	SAR1	F25I18.14|SYNAPTOBREVIN-RELATED PROTEIN 1|VAMP722|ATVAMP722|F25I18_14|ARABIDOPSIS THALIANA VESICLE-ASSOCIATED MEMBRANE PROTEIN 722	GRMZM2G423472	null	Y
GRMZM2G429899	At2g21590	APL4	F2G1_14|F2G1.14	GLGC	Glucose-1-phosphate adenylyltransferase large subunit 1, chloroplast precursor: 1e-118	Y
GRMZM2G434935	At2g24550	At2g24550	F25P17_15|F25P17.15	GRMZM2G434935	null	Y
GRMZM2G443612	At5g61340	At5g61340	MFB13.11|MFB13_11	GRMZM2G443612	null	Y
GRMZM2G450424	At3g59500	At3g59500	-	GRMZM2G450424	[S] KOG3094 Predicted membrane protein: 2e-37	Y
GRMZM2G452170	At3g60590	At3g60590	T4C21.1	GRMZM2G452170	null	Y
GRMZM2G475305	At1g64530	At1g64530	F1N19_10|F1N19.10	ZmNLP6	Nodule inception protein-like: 0.0	Y
GRMZM5G823017	At1g52380	At1g52380	F19K6.4|F19K6_4	GRMZM5G823017	null	Y
GRMZM5G829563	At1g06510	At1g06510	F12K11.16|F12K11_16	GRMZM5G829563	null	Y
GRMZM5G849087	At3g02420	At3g02420	F16B3_5|F16B3.5	GRMZM5G849087	null	Y
GRMZM5G867767	At3g10650	At3g10650	-	GRMZM5G867767	null	Y
GRMZM5G898768	At3g16980	NRPB9A	NRPD9A|NRPE9A	GRMZM5G898768	null	Y
Y: maize gene with no expression difference in Arabidopsis
W: Arabidopsis genes
B: down-regulated genes
R: up-regulated genes

## Sheet: S4
Table S4 List of transcripts with functional description from IPA analysis.
Gene Symbol	Entrez Gene Name	Location	Types
ACP5	acid phosphatase 5	Cytoplasm	phosphatase
AGXT2	alanine-glyoxylate aminotransporter	Cytoplasm	enzyme
AQP2	aquaporin 2	Plasma Membrane	transporter
CENPV	centromere protein V	Nucleus	other
CYP46A1	cytochrome P450	Cytoplasm	enzyme
PHOSPHO1	phosphatase,orphan 1	Extracellular Space	enzyme
PHOSPHO2	phosphatase,orphan 2	Other	other
SLC37A2	solute carrier family37	Cytoplasm	transporter
UBE2H	ubiquitin-conjugating enzyme	Other	enzyme

## Sheet: S5
Table S5 Top 200 interactions (65 nodes) of ANN (Study 1) sorted by vertical degree.
Affy ID	Degree	Stress	Gene Symbol	Gene Description	Log2FC	Fold Change
					(LN vs HN)
A1ZM001187_x_at	46	187	TF	RING-H2	0.94
A1ZM059939_at	32	35	O	DnaJ	0.57
A1ZM001187_a_at	20	37	TF	RING-H2	1.25	2.38
A1ZM007825_a_at	20	46	O	TPA	0.83
A1ZM025374_at	19	0	O	Peroxidase	-0.33
A1ZM056176_s_at	18	50	O	insulin degrading	0.98
A1ZM016678_at	17	180	TF	AtRL1	4.89	29.59
A1ZM020110_a_at	17	35	O	protein	0.9
A1ZM030119_at	12	0	R	kinase	-0.25
A1ZM058393_at	11	0	N	ASN4	-5.09	-33.96
A1ZM002030_at	10	0	N	Polyamine oxidase	-4.28	-19.45
A1ZM006239_at	10	0	R	plant-specific	-5.68	-51.35
A1ZM062303_at	9	0	R	dual kinase	-6.02	-65.12
A1ZM000726_at	8	0	C	lipase	-4.39	-21.02
A1ZM054873_at	8	0	O	HPt	-3.27	-9.68
A1ZM057368_s_at	8	0	R	Ser/Thr phosphatase	-3.55	-11.68
A1ZM010804_x_at	7	0	TF	EREBP	-0.22
A1ZM025307_at	7	0	O	MtN3	-1.38	-2.6
A1ZM054097_at	7	0	C	carboxylase kinase	-3.43	-10.77
A1ZM064704_at	7	0	O	protein	-3.59	-12.04
A1ZM012354_a_at	6	0	O	Prolyl 4-hydroxylase	-2.88	-7.36
A1ZM026713_at	6	0	R	phosphatase	-1.9	-3.72
A1ZM002254_s_at	5	0	Pi	phosphate transporter	-2.14	-4.39
A1ZM012374_at	5	0	O	YUP8H12R	-0.96
A1ZM002378_at	4	0	O	CER1	-1.22	-2.33
A1ZM005718_at	4	0	R	RNA binding	-1.97	-3.9
A1ZM019053_s_at	4	0	C	N-acetylglucosaminyltransferase	-2.03	-4.07
A1ZM057039_a_at	4	4	secondary	Monooxygenase	0.76
A1ZM061173_x_at	4	3	R	Ca binding	0.28
A1ZM080112_at	4	0	O	protein	-1.16	-2.23
A1ZM001419_at	3	0	C	Sucrose Transporter	-2.24	-4.72
A1ZM001419_x_at	3	0	C	Sucrose Transporter	-1.71	-3.27
A1ZM054539_at	3	0	O	protein	-1.89	-3.7
A1ZM054951_s_at	3	0	C	protein	-1.77	-3.42
A1ZM055388_at	3	0	O	Leu zipper	-1.88	-3.69
A1ZM003460_s_at	2	0	N	MET2a	-1.35	-2.55
A1ZM005896_at	2	0	N	aminotransferase	-0.6
A1ZM006401_at	2	0	O	protein	0.86
A1ZM010076_at	2	0	C	Thaumatin	-2.02	-4.06
A1ZM011043_at	2	0	O	Aldehyde dehydrogenase	-1.38	-2.6
A1ZM011701_at	2	0	O	dehydrogenase	-0.93
A1ZM011857_at	2	0	R	kinase inhibitor	-1.33	-2.52
A1ZM018915_at	2	0	O	polyketide synthase	-0.75
A1ZM019818_s_at	2	0	Stress	pathogenesis-related	-1.35	-2.56
A1ZM020971_at	2	0	O	DD1A	-0.38
A1ZM024405_s_at	2	0	R	Phosphoprotein phosphatase	0.78
A1ZM037740_at	2	0	O	protein	1.03	2.05
A1ZM053097_s_at	2	0	O	protein	1.81	3.5
A1ZM055243_at	2	0	TF	AP2D23	-0.58
A1ZM072444_at	2	0	A	Cys proteinase	3.08	8.44
A1ZM074531_s_at	2	0	R	PERK1	-1.2	-2.29
A1ZM008502_s_at	1	0	C	3-glucanase	-0.83
A1ZM010151_a_at	1	0	R	En/Spm	0.5
A1ZM011115_at	1	0	R	Pectinesterase inhibitor	-1.08	-2.12
A1ZM014797_a_at	1	0	O	protein	0.28
A1ZM018235_at	1	0	N	Aconitate hydratase	-1.26	-2.4
A1ZM047793_s_at	1	0	O	protein	0.26
A1ZM048131_at	1	0	O	protein	-1.12	-2.18
A1ZM056152_at	1	0	stress	disease resistance	-0.85
A1ZM057136_at	1	0	O	Kelch repeat	-0.8
A1ZM057664_at	1	0	O	protein	-0.81
A1ZM057972_at	1	0	A	serine protease	-1.15	-2.21
A1ZM058064_a_at	1	0	O	protein	0.33
A1ZM058626_at	1	0	P450	P450	-0.77
A1ZM069125_at	1	0	R	kinase	-2.26	-4.8

## Sheet: S6
Table S6 Top 200 interactions (99 nodes) of ANN (Study 2) sorted by vertical degree.
Agi ID	Degree	Stress	Gene Symbol	Gene Description	Log2FC	Fold Change
					(LN vs HN)
P_OptiV1S25751	97	0	R	NLP15	-4.08	-19.97
P_OptiV1S20981	47	1	TF	PGP14	-2.27	-4.82
P_OptiV1S29808	19	1	O	ADK	-6.18	-72.62
P_OptiV1C08403	11	0	R	protein	-1.14	-2.2
P_OptiV1S22370	11	6	O	protein	-1.45	-2.72
P_OptiV1C16226	7	0	R	protein	1.8	3.49
P_OptiV1S21084	6	0	R	protein	4.14	17.57
P_OptiV1S22367	6	0	O	amino acid transporter	-3.18	-9.08
P_OptiV1C15942	6	0	N	monodehydroascorbate reductas	3.4	10.52
P_OptiV1C11521	5	1	O	protein	-1.31	-2.49
P_OptiV1N35835	5	0	O	protein	1.09	2.13
P_OptiV1C00938	5	0	O	annexin	0.89	1.85
P_OptiV1C06529	4	0	O	protein	-2.16	-4.46
P_OptiV1C02818	4	2	O	NAD	-3.22	-9.34
P_OptiV1C05161	4	0	O	NIR1	-1.15	-2.22
P_OptiV1C09626	4	0	N	GMC	-1.69	-3.23
P_OptiV1C02712	4	0	C	SCPL	-3.68	-12.82
P_OptiV1S32106	4	0	C	Pyruvate dehydrogenase	-5.44	-43.44
P_OptiV1C12000	4	1	C	Myb	-1.42	-2.67
P_OptiV1C00690	3	0	TF	SEC14	-1.76	-3.38
P_OptiV1C12932	3	0	R	glycerol-3-phosphate transporte	-1.35	-2.55
P_OptiV1S20287	3	0	R	UPM1	-3.08	-8.45
P_OptiV1C17652	3	0	Pigment	centroradialis	-2.25	-4.75
P_OptiV1C16155	3	1	O	protein	-2.05	-4.15
P_OptiV1C08218	3	0	O	protein	-7.38	-167.12
P_OptiV1S30744	3	0	O	protein	-3.07	-8.42
P_OptiV1S34554	3	0	O	protein	-1.78	-3.42
P_OptiV1S23045	3	0	N	pyrophosphate-fructose-6-phosphate	-1.45	-2.74
P_OptiV1C14408	3	1	C	UGT	-1.23	-2.35
P_OptiV1S29354	3	0	C	UTR6	0.89	1.86
P_OptiV1C01212	3	1	C	C3HC4	-1.54	-2.9
P_OptiV1C03576	2	0	TF	GLK5	-1.89	-3.7
P_OptiV1C16142	2	0	TF	TF	-5.68	-51.34
P_OptiV1C00297	2	0	TF	kinase	-1.44	-2.71
P_OptiV1C09974	2	0	R	Ca phosphoeserase	-4.25	-19.02
P_OptiV1S21044	2	0	R	Ser/Thr phosphatase	-1.43	-2.69
P_OptiV1C14530	2	0	R	kinase	-3.37	-10.31
P_OptiV1S30683	2	0	R	MMZ1	-4.16	-17.89
P_OptiV1C01008	2	0	R	Ser/Thr phosphatase	-1.21	-2.31
P_OptiV1C10266	2	0	R	protein	-3.14	-8.8
P_OptiV1C10285	2	0	R	SPX2	-0.66	-1.58
P_OptiV1C15984	2	0	Pi	SPX3	-2.74	-6.69
P_OptiV1C03719	2	0	Pi	SPX3	-5.21	-37.13
P_OptiV1S31259	2	0	Pi	SPX1	-4.29	-19.58
P_OptiV1C06554	2	0	Pi	protein	-4.54	-23.27
P_OptiV1S24266	2	0	Pi	SPX2	-3.1	-8.55
P_OptiV1S33099	2	0	Pi	protein	-2.74	-6.7
P_OptiV1S27786	2	0	O	AHB1	-1.48	-2.8
P_OptiV1S30086	2	0	O	protein	-5.35	-40.91
P_OptiV1C04917	2	0	O	loricrin	-3.41	-10.65
P_OptiV1C08447	2	0	O	protein	-1.59	-3.01
P_OptiV1C07337	2	0	O	protein	-1.48	-2.79
P_OptiV1S21181	2	0	O	lipase	-3.59	-12.03
P_OptiV1C08920	2	0	O	protein	-3.96	-15.53
P_OptiV1S24894	2	0	O	protein	-8.76	-434.78
P_OptiV1C04810	2	0	O	protein	-1.01	-2.02
P_OptiV1S29325	2	0	O	VPS	-1.45	-2.74
P_OptiV1S19936	2	0	O	kinase	-1.86	-3.63
P_OptiV1S19433	2	0	O	protein	-3.36	-10.28
P_OptiV1N38765	2	0	O	cyclic phosphodiesterase	-3.75	-13.42
P_OptiV1C06394	2	0	O	protein	-1.87	-3.66
P_OptiV1S18914	2	0	O	protein	-1.54	-2.91
P_OptiV1C15697	2	0	O	haloacid dehalogenase	-1.52	-2.87
P_OptiV1S18088	2	0	O	protein	-4.16	-17.93
P_OptiV1N37943	2	0	O	protein	-1.88	-3.68
P_OptiV1S20825	2	0	O	ASN4	-1.81	-3.51
P_OptiV1C00703	2	0	N	CLC	-2.98	-7.87
P_OptiV1C13532	2	0	N	protein	-1.27	-2.41
P_OptiV1C01392	2	0	C	glycerol-3-phosphate transporter	-2.5	-5.65
P_OptiV1C13001	2	0	C	UGP3	-3.08	-8.47
P_OptiV1S26802	2	0	C	MGD2	-2.2	-4.61
P_OptiV1C15662	2	0	C	enolase	-8.48	-356.21
P_OptiV1S34081	2	0	C	Serine O-acetyltransferase	-1.23	-2.34
P_OptiV1S25370	2	0	A	Myb	-2.84	-7.15
P_OptiV1C16030	1	0	TF	C3HC4	-4.44	-21.76
P_OptiV1S25434	1	0	TF	protein	-1.69	-3.22
P_OptiV1S18616	1	0	stress	Ser/Thr phosphatase	-4.03	-16.36
P_OptiV1C04863	1	0	R	FMN/FHY	-3.61	-12.22
P_OptiV1S32579	1	0	R	Ser/Thr phosphatase	-3.7	-13
P_OptiV1S25751	1	0	R	SPX	-3.4	-10.59
P_OptiV1N39672	1	0	Pi	RNA binding	-3.71	-13.1
P_OptiV1C00967	1	0	O	Ca binding EF	-1.43	-2.7
P_OptiV1C00507	1	0	O	protein	-3.86	-14.57
P_OptiV1C03738	1	0	O	protein	-1.75	-3.36
P_OptiV1S17913	1	0	O	SQD1	-3.15	-8.86
P_OptiV1C15766	1	0	O	protein	-1.83	-3.57
P_OptiV1S24588	1	0	O	protein	-2.26	-4.8
P_OptiV1S34247	1	0	O	protein	-1.75	-3.37
P_OptiV1C04642	1	0	O	SQD2	-0.97	-1.96
P_OptiV1S17969	1	0	O	lipase	-5.53	-46.21
P_OptiV1C04769	1	0	O	protein	-4	-16.01
P_OptiV1N40611	1	0	O	UPRTase	-1.81	-3.5
P_OptiV1C05622	1	0	O	VPS26A	-1.89	-3.72
P_OptiV1C11815	1	0	O	protein	-1.79	-3.46
P_OptiV1S26169	1	0	O	protein	-5.89	-59.49
P_OptiV1N40557	1	0	O	protein	-5.49	-44.8
P_OptiV1C04259	1	0	O	protein	-3.21	-9.23
P_OptiV1S20232	1	0	O	ADP-glucose pyrophosphorylase	-4.16	-17.86
P_OptiV1C12897	1	0	C	ADP-glucose pyrophosphorylase	-1.51	-2.84

## Sheet: S7
Table S7 Top 200 interactions (81 nodes) of ANN-TFs (Study 1) sorted by vertical degree.
Affy ID	Degree	Stress	Gene Symbol	Log2FC	Fold Change
				(LN vs HN)
A1ZM008221_at	35	779	TF	1.27	2.42
A1ZM045989_s_at	22	602	GRAS29	0.32
A1ZM024477_a_at	21	760	CA2P11	0.75
A1ZM013889_s_at	20	0	HB54	-2.2	-4.6
A1ZM078062_s_at	16	341	CA3P1	1.35	2.56
A1ZM023720_a_at	15	506	bHLH121	-1.17	-2.25
A1ZM005930_a_at	15	187	TF	-0.64
A1ZM030327_at	14	125	GRAS24	-0.42
A1ZM012907_at	12	115	TF	0.73
A1ZM004942_at	12	101	TF	1.11	2.17
A1ZM027578_at	10	166	GLK4	-1.44	-2.71
A1ZM021705_at	10	468	TF	-1.78	-3.43
A1ZM055440_at	9	10	WRKY1	1.24	2.35
A1ZM030554_at	9	86	GRAS24	-0.09
A1ZM023042_a_at	8	259	bHLH121	-1.31	-2.48
A1ZM060354_at	7	0	WRKY106	-0.53
A1ZM055243_s_at	7	0	TF	-0.63
A1ZM055110_s_at	7	0	MADS67	-0.68
A1ZM035735_s_at	6	0	bZIP40	-0.95
A1ZM024956_at	6	3	MYB142	1.57	2.96
A1ZM004882_at	6	0	MYB34	-0.22
A1ZM055212_s_at	5	0	EREB2	-0.28
A1ZM022541_x_at	5	17	TF	0.5
A1ZM055313_at	5	1	TF	-2.9	-7.49
A1ZM010617_at	4	0	bZIP8	0.67
A1ZM017482_x_at	4	0	MADS76	-1.06	-2.09
A1ZM054814_at	4	0	MADS76	-1.25	-2.37
A1ZM060059_at	4	0	GLK5	-4.9	-29.94
A1ZM005769_a_at	4	0	TF	0.55
A1ZM055694_at	4	0	TF	0.88
A1ZM009676_at	4	23	MTERF12	1.18	2.26
A1ZM054661_s_at	3	0	MADS68	0.7
A1ZM055210_s_at	3	0	TF	0.96
A1ZM031871_at	3	0	MYB24	-0.24
A1ZM054993_at	3	0	TF	1.51	2.86
A1ZM055313_s_at	3	79	CA5P11	-2.58	-5.99
A1ZM026707_at	3	0	WRKY40	0.88
A1ZM054986_x_at	3	0	NAC25	-0.69
A1ZM017482_a_at	3	0	MADS76	-1.39	-2.62
A1ZM010804_x_at	3	0	TF	-0.22
A1ZM013148_at	3	0	bZIP108	1.6	3.03
A1ZM008945_at	3	0	TF	0.69
A1ZM027614_at	3	9	GLK4	-0.95
A1ZM010804_at	2	0	TF	-0.22
A1ZM004892_s_at	2	0	TF	-0.46
A1ZM020125_at	2	0	TF	-0.78
A1ZM023904_at	2	0	GRAS76	0.44
A1ZM010719_s_at	2	0	TF	-1.8	-3.48
A1ZM023354_at	2	0	TF	-0.26
A1ZM012064_at	2	0	MTERF21	0.64
A1ZM063566_at	2	0	EREB64	-0.91
A1ZM022488_s_at	2	0	TF	0.97
A1ZM055271_s_at	2	0	bZIP83	0.97
A1ZM015582_at	2	0	TF	0.35
A1ZM006234_s_at	2	0	bZIP9	0.88
A1ZM012384_s_at	2	0	bZIP91	0.5
A1ZM033727_at	2	0	CA2P1	0.53
A1ZM073998_at	2	0	CA2P4	2.33	5.03
A1ZM033459_at	2	0	GLK46	-0.36
A1ZM019961_at	1	0	TF	-0.58
A1ZM025337_at	1	0	TF	-0.4
A1ZM055243_at	1	0	EREB81	-0.58
A1ZM003256_s_at	1	0	Orphan323	0.77
A1ZM060931_at	1	0	MTERF24	0.53
A1ZM026744_at	1	0	bHLH91	-0.23
A1ZM070067_at	1	0	WRKY36	-0.81
A1ZM010909_at	1	0	bZIP125	-0.28
A1ZM021498_at	1	0	TF	0.63
A1ZM058671_at	1	0	MADS45	0.24
A1ZM014098_at	1	0	MYBR93	0.68
A1ZM015844_at	1	0	bHLH175	0.86
A1ZM025976_at	1	0	bZIP9	0.52
A1ZM014495_at	1	0	MYBR18	0.19
A1ZM010719_at	1	0	TF	-1.56	-2.95
A1ZM056743_at	1	0	bZIP73	0.81
A1ZM056023_x_at	1	0	TF	1.88	3.68
A1ZM047319_at	1	0	C2H1	-0.5
A1ZM034335_at	1	0	bZIP107	0.72
A1ZM029434_x_at	1	0	TF	0.39
A1ZM004238_s_at	1	0	bHLH175	0.74
A1ZM022541_a_at	1	0	TF	1.42	2.67

## Sheet: S8
Table S8 Top 200 interactions (76 nodes) of ANN-TFs (Study 2) sorted by vertical degree.
Agi ID	Degree	Stress	Gene Symbol	Log2FC	Fold Change
				(LN vs HN)
P_OptiV1C11541	50	509	EREB55	0.27
P_OptiV1S27115	29	238	TF	-0.77
P_OptiV1S19553	26	90	WRKY98	-0.63
P_OptiV1S26052	22	0	TF	0.51
P_OptiV1C11027	19	46	TF	-0.3
P_OptiV1S21001	18	83	GLK18	-0.63
P_OptiV1S20765	16	26	HB34	-1.27	-2.41
P_OptiV1C02689	16	16	NAC125	-0.53
P_OptiV1S18299	14	14	bZIP53	0.67
P_OptiV1S19661	12	55	MYB22	-1.17	-2.25
P_OptiV1S34403	8	0	GLK13	-0.71
P_OptiV1C01696	8	301	TF	0
P_OptiV1C17268	7	0	SBP11	-0.19
P_OptiV1C04448	7	0	GRAS38	-0.2
P_OptiV1C06206	7	0	MYBR68	-0.96
P_OptiV1S29760	7	0	TF	-0.89
P_OptiV1C16435	7	0	TF	-0.31
P_OptiV1S33653	5	0	MADS72	-0.24
P_OptiV1S25539	5	0	WRKY29	-0.5
P_OptiV1C03776	5	0	TF	-1.67	-3.18
P_OptiV1C00828	4	0	SBP9	-0.49
P_OptiV1C15249	4	0	HB54	-0.68
P_OptiV1C06058	4	0	GRAS29	-0.96
P_OptiV1S19288	4	0	TF	-0.17
P_OptiV1C14152	4	0	TF	0.23
P_OptiV1C10650	4	0	MYBR92	-0.45
P_OptiV1S21478	3	7	TF	-0.03
P_OptiV1S21285	3	0	TF	-0.45
P_OptiV1S24252	3	0	TF	-0.19
P_OptiV1C11439	3	0	ARF3	-0.06
P_OptiV1C03499	3	0	TF	0.67
P_OptiV1S24740	3	7	TF	-0.27
P_OptiV1C11803	3	0	HSF24	0.02
P_OptiV1C16995	3	0	ABI36	-0.08
P_OptiV1C15842	3	0	WRKY14	-0.32
P_OptiV1C01440	3	0	TF	-0.89
P_OptiV1C12281	3	0	ARF13	-0.55
P_OptiV1C04328	3	0	MADS72	-0.28
P_OptiV1C03654	2	0	TF	0.71
P_OptiV1C05858	2	0	ARF30	0.01
P_OptiV1C09853	2	0	bZIP104	-0.38
P_OptiV1C16205	2	0	bZIP116	-0.34
P_OptiV1C03975	2	0	HB110	0.1
P_OptiV1C13786	2	0	bZIP101	-0.31
P_OptiV1C14723	2	0	bZIP108	0.81
P_OptiV1C06300	2	0	MTERF28	0.14
P_OptiV1C02161	2	0	ZHD16	0.15
P_OptiV1C11254	2	0	MADS15	-0.5
P_OptiV1S24037	2	0	TF	-0.14
P_OptiV1C11484	2	0	TF	0.08
P_OptiV1C04014	2	0	ARF13	-0.36
P_OptiV1S28151	2	0	TF	-0.6
P_OptiV1S34578	1	0	MYB44	-0.09
P_OptiV1C07731	1	0	bHLH164	0.16
P_OptiV1C04586	1	0	TF	0.31
P_OptiV1C14603	1	0	ARF18	-0.67
P_OptiV1C11280	1	0	CA2P10	-0.24
P_OptiV1C08211	1	0	THX33	0.79
P_OptiV1S18025	1	0	MYBR107	0.42
P_OptiV1C04623	1	0	TF	1.15	2.21
P_OptiV1S27616	1	0	EREB133	0.54
P_OptiV1C11389	1	0	TF	-0.81
P_OptiV1C01955	1	0	TF	0.33
P_OptiV1C09521	1	0	CA2P11	0.54
P_OptiV1C04976	1	0	NAC17	-1.25	-2.37
P_OptiV1S29259	1	0	EREB113	0.77
P_OptiV1C01708	1	0	NAC75	-0.49
P_OptiV1S27550	1	0	GRF6	0.2
P_OptiV1C11790	1	0	TF	0.65
P_OptiV1C03439	1	0	TF	0.02
P_OptiV1C02938	1	0	bHLH35	-0.29
P_OptiV1C09078	1	0	MADS72	-0.21
P_OptiV1C16063	1	0	CA2P11	0.48
P_OptiV1C05318	1	0	TF	0.06
P_OptiV1S33084	1	0	TF	-0.25
P_OptiV1C08704	1	0	EREB14	-0.24

## Sheet: S9
Table S9 Top 10 down/up regulated genes under low N vs sufficient N in Study 1.
Affy ID	Log2FC(LN vs SN)	Fold Change	Annotation
A1ZM001469_s_at	-6.74	-106.8	Protochlorophyllide reductase A, chloroplast precursor: 1e-124
A1ZM062303_at	-6.02	-65.12	Putative dual-specific kinase DSK1: 0.0
A1ZM019124_s_at	-6.01	-64.38	Putative acid phosphatase: 3e-77
A1ZM000028_at	-6.01	-64.41	Beta-glucosidase, chloroplast precursor: 0.0
A1ZM067520_at	-5.85	-57.48	MDR-like ABC transporter: 0.0
A1ZM006239_at	-5.68	-51.35	Uncharacterized plant-specific domain TIGR01615 family protein, expressed: 5e-37
A1ZM015359_at	-5.36	-41.02
A1ZM015149_at	-5.21	-37.03	Hydrophobic protein OSR8: 3e-14
A1ZM058393_at	-5.09	-33.96	Asparagine synthetase, putative, expressed: 0.0
A1ZM064311_s_at	-4.93	-30.46
A1ZM006857_a_at	5.97	62.54	AtRL1: 1e-16
A1ZM016678_at	4.89	29.59	AtRL1: 1e-15
A1ZM062346_at	4.08	16.87	Putative sexual differentiation process protein isp4: 0.0
A1ZM013107_s_at	4.02	16.21	Asparaginase: 1e-161
A1ZM050178_s_at	3.89	14.78	17.4 kDa class I heat shock protein 3: 1e-71
A1ZM062361_at	3.69	12.93	Putative gamma-glutamyl transpeptidase: 1e-149
A1ZM003767_s_at	3.6	12.12	RIKEN cDNA 3100004P22 gene: 1e-32
A1ZM000014_at	3.58	11.92	Glutathione S-transferase GST 31: 1e-129
A1ZM054712_at	3.5	11.35	Low molecular weight heat shock protein precursor: 1e-119
A1ZM008806_s_at	3.49	11.2	Putative ethylene-responsive transcriptional coactivator: 6e-63

## Sheet: S10
Table S10 Sub-network (Study 1) which was built up by using top 10 down regulated genes as seed genes.
ID	Affy ID	Degree	Stress	Log2FC(LN vs HN)	Fold Change	Gene Description
A14769	A1ZM015149_at	80	1023	-5.21	-37.03	Hydrophobic protein OSR8: 3e-14
A56797	A1ZM058393_at	75	573	-5.09	-33.96	Asparagine synthetase, putative, expressed: 0.0
A05982	A1ZM006239_at	75	709	-5.68	-51.35	Uncharacterized plant-specific domain TIGR01615 family protein, expressed: 5e-37
A53204	A1ZM054770_at	72	741	-2.79	-6.91	Putative SEC14 cytosolic factor: 1e-153
A73289	A1ZM075982_at	71	60	-4.07	-16.76	Ser/Thr protein phosphatase family protein, expressed: 1e-57
A60562	A1ZM062303_at	69	405	-6.02	-65.12	Putative dual-specific kinase DSK1: 0.0
A01459	A1ZM001469_s_at	63	137	-6.74	-106.8	Protochlorophyllide reductase A, chloroplast precursor: 1e-124
A43633	A1ZM044671_at	63	519	-4.65	-25.1	Subtilisin-chymotrypsin inhibitor CI-1B, putative, expressed: 4e-12
A18654	A1ZM019124_s_at	63	578	-6.01	-64.38	Putative acid phosphatase: 3e-77
A60026	A1ZM061761_at	63	257	-3.04	-8.23	SPX domain containing protein, expressed: 5e-81
A20300	A1ZM020810_x_at	62	587	-2.3	-4.93	Rho-GTPase-activating protein-like: 6e-91
A56030	A1ZM057595_a_at	59	322	-0.75	-1.68	Probable alpha-glucosidase Os06g0675700 precursor: 0.0
A66999	A1ZM068928_at	59	181	-1.74	-3.33	null
A09705	A1ZM010033_x_at	58	366	-2.11	-4.32	Beta-glucosidase aggregating factor: 3e-47
A56261	A1ZM057845_at	57	286	-1.88	-3.69	RWP-RK
A05553	A1ZM005813_s_at	57	132	-4.2	-18.39	null
A33628	A1ZM034487_at	56	476	-1.86	-3.64	Putative ubiquinone biosynthesis protein AarF: 1e-121
A22839	A1ZM023475_at	56	500	-3.5	-11.33	Protein kinase: 1e-176
A15447	A1ZM015842_at	54	367	-2.99	-7.95	Putative carboxypeptidase D: 0.0
A56810	A1ZM058407_at	53	273	-3.4	-10.54	Protein disulfide isomerase (PDI)-like protein 3: 4e-70
A02146	A1ZM002188_at	51	217	-0.37	-1.29	ATP synthase subunit gamma, chloroplast precursor (EC 3.6.3.14) [Contains: Inceptin]: 1e-147
A26801	A1ZM027578_at	51	379	-1.44	-2.71	Myb family transcription factor-like: 3e-33
A00028	A1ZM000028_at	51	0	-6.01	-64.41	Beta-glucosidase, chloroplast precursor: 0.0
A16851	A1ZM017272_at	48	427	-2.03	-4.08	Putative bark storage protein: 1e-129
A05897	A1ZM006158_at	47	131	-2.69	-6.46	Expressed protein: 1e-10
A11275	A1ZM011608_at	47	220	-0.72	-1.64	Oxidoreductase, N-terminal:Oxidoreductase, C-terminal: 2e-06
A58386	A1ZM060059_at	46	115	-4.9	-29.94	Myb family transcription factor-like: 7e-21
A03060	A1ZM003163_a_at	45	10	-2.68	-6.42	null
A23246	A1ZM023898_at	44	226	-1.44	-2.71	Apyrase: 1e-179
A24388	A1ZM025095_at	44	305	-1.34	-2.54	Purple acid phosphatase-like: 1e-132
A55781	A1ZM057348_at	43	416	-3.56	-11.8	Subtilase family, putative: 1e-168
A60563	A1ZM062304_at	41	156	-2.05	-4.14	Putative dual-specific kinase DSK1: 6e-05
A65285	A1ZM067142_s_at	41	32	-1.34	-2.53	Putative disease resistance response protein-related/dirigent protein- related: 2e-08
A22460	A1ZM023086_at	41	160	-1.52	-2.87	Arabidopsis thaliana genomic DNA, chromosome 5, P1 clone:MOP10: 2e-25
A20897	A1ZM021459_at	41	162	-0.63	-1.54	Stress responsive protein: 3e-63
A30301	A1ZM031135_s_at	41	339	-1.69	-3.22	Fructose-6-phosphate-2-kinase/fructose-2, 6-bisphosphatase: 0.0
A65637	A1ZM067520_at	40	64	-5.85	-57.48	MDR-like ABC transporter: 0.0
A11533	A1ZM011857_at	40	104	-1.33	-2.52	Cyclin-dependent kinase inhibitor 2: 3e-08
A06938	A1ZM007217_s_at	40	145	-0.67	-1.59	Asparagine synthetase [glutamine-hydrolyzing]: 0.0
A41513	A1ZM042461_at	40	107	-0.92	-1.9	Predicted by genscan and genefinder: 9e-66
A16946	A1ZM017370_s_at	38	183	-0.89	-1.85	Putative casein kinase I: 5e-57
A05342	A1ZM005598_s_at	38	18	-1.14	-2.21	Putative potyviral helper component protease-interacting protein 2: 0.0
A19271	A1ZM019743_at	37	134	-0.79	-1.73	Senescence-associated protein-like: 2e-25
A54386	A1ZM055901_s_at	36	166	-3.49	-11.27	Serine/threonine-protein kinase AtPK19, putative, expressed: 1e-131
A07923	A1ZM008214_at	33	118	-0.93	-1.9	null
A35076	A1ZM035943_at	32	88	-1.38	-2.6	Low photochemical bleaching 1 protein: 1e-26
A23337	A1ZM023990_at	30	37	-1.69	-3.24	Putative calcium-binding protein: 1e-48
A64477	A1ZM066313_at	29	21	-0.96	-1.94	Putative glycerol 3-phosphate permease: 1e-133
A18449	A1ZM018915_at	29	99	-0.75	-1.68	Putative modular polyketide synthase: 1e-10
A56386	A1ZM057972_at	28	19	-1.15	-2.21	Putative serine protease: 0.0
A62544	A1ZM064311_s_at	28	497	-4.93	-30.46	null
A03557	A1ZM003724_s_at	27	1	1.2	2.3	IMP dehydrogenase/GMP reductase: 2e-08
A08053	A1ZM008349_at	27	17	-1.02	-2.03	Sterol desaturase family protein, expressed: 4e-52
A31906	A1ZM032755_at	27	150	-0.6	-1.51	Polyamine oxidase-like: 0.0
A77999	A1ZM081638_at	27	0	0.53	1.45	Putative uracil transport protein: 1e-109
A60536	A1ZM062277_at	26	18	-0.48	-1.4	Shikimate kinase 1: 1e-114
A68425	A1ZM070392_at	26	25	-0.75	-1.68	Putative modular polyketide synthase: 1e-10
A12930	A1ZM013305_at	26	155	-3.2	-9.16	Beta-expansin 6 precursor: 2e-86
A16054	A1ZM016450_a_at	24	30	-1.13	-2.19	Acid phosphatase/vanadium-dependent haloperoxidase related: 4e-16
A50384	A1ZM051763_at	23	36	-1.28	-2.43	Zinc finger family protein, putative: 5e-80
A07246	A1ZM007531_at	23	59	-0.61	-1.53	Kinesin heavy chain, putative; 55116-47986: 1e-51
A48784	A1ZM050091_s_at	22	29	-1.04	-2.06	Aminoalcoholphosphotransferase: 1e-180
A59437	A1ZM061147_x_at	22	5	-1.25	-2.38	Pore-forming toxin-like protein Hfr-2: 3e-23
A68739	A1ZM070712_at	21	16	-1.12	-2.17	Purple acid phosphatase 1, putative, expressed: 1e-47
A48754	A1ZM050059_s_at	21	5	-0.38	-1.3	Putative early nodulin ENOD18: 4e-44
A54387	A1ZM055901_x_at	20	32	-3.41	-10.63	Serine/threonine-protein kinase AtPK19, putative, expressed: 0.0
A31379	A1ZM032225_at	19	80	-0.48	-1.39	Lipoxygenase: 2e-45
A80167	A1ZM083813_at	19	0	-1.24	-2.37	null
A01762	A1ZM001781_s_at	18	5	-1.01	-2.01	Serine/threonine-protein kinase SAPK3: 2e-78
A22673	A1ZM023304_at	18	45	-0.58	-1.49	Putative AER: 1e-155
A27598	A1ZM028395_at	17	13	-1.36	-2.57	Putative diphosphonucleotide phosphatase: 1e-21
A25855	A1ZM026619_s_at	17	37	-0.8	-1.74	Arabidopsis thaliana genomic DNA, chromosome 5, P1 clone:MOP10: 5e-05
A12004	A1ZM012354_a_at	16	29	-2.88	-7.36	Prolyl 4-hydroxylase alpha subunit-like: 4e-15
A14970	A1ZM015359_at	14	0	-5.36	-41.02	null
A16275	A1ZM016678_at	14	12	4.89	29.59	AtRL1: 1e-15
A34523	A1ZM035385_at	13	14	-0.32	-1.25	Probable potassium transporter 11: 6e-77
A01228	A1ZM001236_at	13	0	-1.99	-3.98	Expressed protein: 2e-77
A10024	A1ZM010353_at	13	0	-0.54	-1.45	MTD1: 1e-06
A72143	A1ZM074241_at	13	1	-3.23	-9.38	Barwin, putative, expressed: 9e-62
A53423	A1ZM054971_at	12	62	-2.16	-4.46	RISBZ5: 6e-04
A15156	A1ZM015548_at	11	2	-0.53	-1.44	Sucrose-phosphatase: 0.0
A12906	A1ZM013281_at	11	16	0.8	1.74	Magnesium transporter CorA-like: 1e-148
A03750	A1ZM003938_at	10	0	-0.8	-1.74	Glucan endo-1,3-beta-glucosidase, acidic isoform precursor (EC 3.2.1.39) ((1->3)-beta-glucan endohydrolase) ((1->3)-beta- glucanase): 1e-171
A05477	A1ZM005736_at	9	0	0.8	1.74	Arabidopsis thaliana genomic DNA, chromosome 5, TAC clone:K9E15: 5e-23
A01345	A1ZM001356_at	7	0	-0.63	-1.55	Phosphoglycerate mutase-like protein: 1e-106
A52993	A1ZM054569_at	7	0	-1.92	-3.77	Putative amino acid permease 6: 0.0
A22266	A1ZM022884_at	6	0	-0.43	-1.35	Allene oxide cyclase: 1e-134
A01365	A1ZM001377_s_at	6	0	-0.31	-1.24	Retrotransposon protein, putative, Ty1-copia subclass, expressed: 2e-82
A06000	A1ZM006255_at	6	0	-1.3	-2.46	Extensin precursor: 6e-29
A31462	A1ZM032308_s_at	6	3	-1.06	-2.09	Putative glycerol 3-phosphate permease: 1e-128
A23250	A1ZM023902_at	5	1	-0.58	-1.49	Fringe-related protein-like: 1e-131
A48130	A1ZM049386_s_at	5	0	-0.67	-1.6	Putative fatty acid hydroxylase: 3e-69
A42452	A1ZM043431_at	5	0	-1.71	-3.26	null
A55190	A1ZM056728_s_at	4	0	-1.08	-2.12	Putative beta-galactosidase: 1e-118
A01735	A1ZM001754_at	4	0	0.59	1.51	Early nodulin 75-like protein: 1e-55
A13952	A1ZM014339_at	4	0	0.4	1.32	Putative stress-related protein: 7e-59
A59900	A1ZM061632_at	4	0	-0.38	-1.3	Gb|AAF23841.1 (Putative serine-rich protein (At5g37010): 3e-16
A25129	A1ZM025869_at	4	0	-0.59	-1.51	Putative MtN3: 1e-34
A05142	A1ZM005396_s_at	4	0	-1.21	-2.31	Leucine rich repeat containing protein: 1e-113
A09328	A1ZM009651_at	3	1	-0.34	-1.26	Proteophosphoglycan ppg4: 3e-04
A45564	A1ZM046690_s_at	3	0	-0.72	-1.65	Pectin acetylesterase: 2e-88
A46402	A1ZM047571_at	3	0	0.46	1.37	Petunia mitochondrial nad1 NADH dehydrogenase subunit 1, exon d: 2e-13
A30624	A1ZM031466_at	3	0	-0.79	-1.72	MDR-like ABC transporter: 7e-53
A57534	A1ZM059181_at	2	0	-0.82	-1.76	Putative diphosphonucleotide phosphatase: 0.0
A21179	A1ZM021752_at	2	0	-0.62	-1.54	Respiratory burst oxidase protein A: 0.0
A69061	A1ZM071049_s_at	1	0	-0.73	-1.66	Putative bZIP transcription factor ABI5: 1e-145
A52971	A1ZM054548_at	1	0	-0.5	-1.41	Putative leucine zipper-containing protein: 1e-79
A24223	A1ZM024918_at	1	0	-1.39	-2.62	Putative allyl alcohol dehydrogenase: 1e-152
A60085	A1ZM061821_at	1	0	-0.31	-1.24	Putative phosphoethanolamine N-methyltransferase: 4e-83
A44603	A1ZM045687_at	1	0	0.31	1.24	Putative N-carbamyl-L-amino acid amidohydrolase: 9e-07
90 expression prifiles were implemented for network analysis,z-score 0.8 value-based co-expression network method and spearman-based association method.

[truncated: 16 more sheets: S11, S12, S13, S14, S15, S16, S17, S18, S19, S20, S21, S22, S23, S24, S25, S26]
